# Supplementary material for: Dimensionality reduction for visualizing spatially resolved profiling data using SpaSNE
Source: Gigascience. 2025 Feb 17;14:giaf002. doi: 10.1093/gigascience/giaf002 (PMC11831803; doi:10.1093/gigascience/giaf002)
Supplement: giaf002_Supplement_Files [file giaf002_supplement_files.zip › Supplementary Tables.xlsx]

## Sheet: Summary
Supplementary Table 1	Supplementary Table 2	Supplementary Table 3	Supplementary Table 4	Supplementary Table 5
Introducing the four datasets and running time of SpaSNE	Annotations for human breast cancer. cell_type: Annotation for Supplementary Figure 1a sub_type_1: Annotation for Figure 2a-c sub_type_2: Annotation for Figure 2e sub_type_3: Annotation for Figure 2f sub_type_4: Annotation for Figure 2g sub_type_5: Annotation for calculating Silhouette scores in Figure 2d	Annotations for human prostate cancer. cell_type: Annotation for Supplementary Figure 1b sub_type_1: Annotation for Figure 3a-c sub_type_2: Annotation for Figure 3e sub_type_3: Annotation for Figure 3f sub_type_4: Annotation in Figure 3g sub_type_5: Annotation for calculating Silhouette scores in Figure 3d	Annotations for mouse visual cortex data. layer_type: Annotation for Supplementary Figure 1c and Figure 4a-c and for calculating Silhouette scores in Figure 4d	Annotations for mouse hypothalamus data. nucleus_type: Annotation for Supplementary Figure 1d and Figure 5a-c and for calculating Silhouette scores in Figure 5d

## Sheet: Supplementary Table 1
Dataset	Data Source	Techniques	Organism	Tissues	spots/cells	Parameters in SpaSNE (alpha, beta)	Running time of SpaSNE
10X Genomics	https://www.10xgenomics.com/resources/datasets/human-breast-cancer-ductal-carcinoma-in-situ-invasive-carcinoma-ffpe-1-standard-1-3-0	10X Visium	Human	Breast cancer	2518 (1272 selected)	(10.0, 5.0)	~15s
10X Genomics	https://support.10xgenomics.com/spatial-gene-expression/datasets/1.3.0/Visium_FFPE_Human_Prostate_Cancer	10X Visium	Human	Prostate cancer	4371	(6.0, 1.5)	~2min
Wang	https://www.dropbox.com/sh/f7ebheru1lbz91s/AADm6D54GSEFXB1feRy6OSASa/visual_1020/20180505_BY3_1kgenes?dl=0&subfolder_nav_tracking=1	STARmap	Mouse	Visual cortex	1207	(9.0, 2.25)	~15s
Moffitt	https://datadryad.org/stash/dataset/doi:10.5061/dryad.8t8s248	MERFISH	Mouse	Hypothalamus	5665 (2693 selected)	(9.0 ,1.35)	~1min

## Sheet: Supplementary Table 2
	x_pixel	y_pixel	cell_type	sub_type_1	sub_type_2	sub_type_3	sub_type_4	sub_type_5
C_0	16265	19934	tumor	tumor_6	a_others	a_others	a_others	tumor_7
C_2	7178	18782	fibrous	fibrous	a_others	a_others	a_others	fibrous_4
C_3	14487	6446	fibrous	fibrous	a_others	a_others	a_others	fibrous_1
C_4	15497	7025	fibrous	fibrous	a_others	a_others	a_others	fibrous_1
C_5	14237	9202	fibrous	fibrous	a_others	a_others	a_others	fibrous_1
C_6	16762	11230	immune	immune_1	a_others	a_others	immune	immune_1
C_7	20049	17175	fibrous	fibrous	a_others	a_others	a_others	fibrous_3
C_10	20551	13693	tumor	a_others	a_others	a_others	a_others	tumor_5
C_11	20300	15289	tumor	a_others	a_others	a_others	a_others	tumor_5
C_12	14999	14858	tumor	tumor_1	a_others	a_others	a_others	tumor_1
C_13	14993	7896	fat	a_others	a_others	a_others	a_others	fat
C_15	10954	7319	immune	a_others	a_others	a_others	a_others	immune_3
C_16	19288	12969	necrosis	necrosis_2	necrosis_2	a_others	a_others	necrosis_3
C_21	12973	7317	fibrous	fibrous	a_others	a_others	a_others	fibrous_1
C_22	14750	18775	necrosis	necrosis_1	necrosis_1	a_others	necrosis	necrosis_2
C_23	14246	19066	necrosis	necrosis_1	necrosis_1	a_others	necrosis	necrosis_2
C_25	15504	15148	tumor	tumor_1	a_others	a_others	a_others	tumor_1
C_26	20049	17755	fibrous	fibrous	a_others	a_others	a_others	fibrous_3
C_27	14745	13263	tumor	tumor_4	a_others	a_others	a_others	tumor_4
C_30	6923	15156	tumor	tumor_2	a_others	tumor	a_others	tumor_2
C_31	16002	7605	fibrous	fibrous	a_others	a_others	a_others	fibrous_1
C_36	17518	9634	immune	immune_1	a_others	a_others	immune	immune_1
C_37	15499	9926	fibrous	fibrous	a_others	a_others	a_others	fibrous_1
C_38	10705	11236	fibrous	fibrous	a_others	a_others	a_others	fibrous_2
C_44	18528	9633	immune	immune_1	a_others	a_others	immune	immune_1
C_45	7427	14865	tumor	tumor_2	a_others	tumor	a_others	tumor_2
C_49	19792	12678	necrosis	necrosis_2	necrosis_2	a_others	a_others	necrosis_3
C_51	7170	9498	tumor	tumor_5	a_others	a_others	a_others	tumor_6
C_57	15255	18485	necrosis	necrosis_1	necrosis_1	a_others	necrosis	necrosis_2
C_58	6670	14431	immune	immune_2	a_others	immune	a_others	immune_2
C_59	19292	17030	fibrous	fibrous	a_others	a_others	a_others	fibrous_3
C_61	7683	18491	tumor	tumor_3	a_others	a_others	a_others	tumor_3
C_65	8694	20231	fibrous	fibrous	a_others	a_others	a_others	fibrous_4
C_68	17274	18773	fibrous	fibrous	a_others	a_others	a_others	fibrous_1
C_71	15753	11231	fibrous	fibrous	a_others	a_others	a_others	fibrous_1
C_72	9695	10947	fibrous	fibrous	a_others	a_others	a_others	fibrous_2
C_77	13229	11524	tumor	tumor_4	a_others	a_others	a_others	tumor_4
C_79	12478	18632	tumor	tumor_6	a_others	a_others	a_others	tumor_7
C_80	17015	11085	immune	immune_1	a_others	a_others	immune	immune_1
C_81	7679	14720	tumor	tumor_2	a_others	tumor	a_others	tumor_2
C_84	18783	12969	necrosis	necrosis_2	necrosis_2	a_others	a_others	necrosis_3
C_86	10451	9060	fibrous	fibrous	a_others	a_others	a_others	fibrous_2
C_87	12476	16311	immune	a_others	a_others	a_others	a_others	immune_2
C_88	13480	9348	tumor	tumor_4	a_others	a_others	a_others	tumor_4
C_90	10206	18199	fat	a_others	a_others	a_others	a_others	fat
C_91	18533	15726	tumor	a_others	a_others	a_others	a_others	tumor_5
C_95	18023	10214	immune	immune_1	a_others	a_others	immune	immune_1
C_102	9695	10657	fibrous	fibrous	a_others	a_others	a_others	fibrous_2
C_103	11210	11816	tumor	tumor_4	a_others	a_others	a_others	tumor_4
C_107	14750	18485	necrosis	necrosis_1	necrosis_1	a_others	necrosis	necrosis_2
C_110	15003	19790	necrosis	necrosis_1	necrosis_1	a_others	necrosis	necrosis_2
C_111	13984	8767	fat	a_others	a_others	a_others	a_others	fat
C_112	19287	12099	necrosis	necrosis_2	necrosis_2	a_others	a_others	necrosis_3
C_117	8189	20232	fibrous	fibrous	a_others	a_others	a_others	fibrous_4
C_119	20804	15288	fibrous	fibrous	a_others	a_others	a_others	fibrous_3
C_120	12723	9493	tumor	tumor_4	a_others	a_others	a_others	tumor_4
C_121	16762	10650	immune	immune_1	a_others	a_others	immune	immune_1
C_122	20548	10502	fibrous	fibrous	a_others	a_others	a_others	fibrous_1
C_124	15759	17614	necrosis	necrosis_1	necrosis_1	a_others	necrosis	necrosis_2
C_127	10460	19794	tumor	tumor_6	a_others	a_others	a_others	tumor_7
C_132	14248	21677	tumor	tumor_6	a_others	a_others	a_others	tumor_7
C_133	5659	13851	fat	a_others	a_others	a_others	a_others	fat
C_134	20554	17174	fibrous	fibrous	a_others	a_others	a_others	fibrous_3
C_135	16759	7459	fibrous	fibrous	a_others	a_others	a_others	fibrous_1
C_136	10209	21100	fat	a_others	a_others	a_others	a_others	fat
C_137	13225	6592	immune	a_others	a_others	a_others	a_others	immune_3
C_140	15751	9491	fibrous	fibrous	a_others	a_others	a_others	fibrous_1
C_141	14748	16454	fibrous	fibrous	a_others	a_others	a_others	fibrous_1
C_146	8441	19216	fibrous	fibrous	a_others	a_others	a_others	fibrous_4
C_147	11206	7464	immune	a_others	a_others	a_others	a_others	immune_3
C_148	8433	10223	tumor	tumor_5	a_others	a_others	a_others	tumor_6
C_149	17518	9054	immune	immune_1	a_others	a_others	immune	immune_1
C_153	20298	13548	tumor	a_others	a_others	a_others	a_others	tumor_5
C_154	20300	16159	fibrous	fibrous	a_others	a_others	a_others	fibrous_3
C_155	16008	14277	tumor	tumor_1	a_others	a_others	a_others	tumor_1
C_156	15001	17179	necrosis	necrosis_1	necrosis_1	a_others	necrosis	necrosis_2
C_157	6925	18347	tumor	tumor_3	a_others	a_others	a_others	tumor_3
C_158	6418	14866	tumor	tumor_2	a_others	tumor	a_others	tumor_2
C_159	16263	17033	tumor	a_others	a_others	a_others	a_others	tumor_5
C_160	14749	17325	necrosis	necrosis_1	necrosis_1	a_others	necrosis	necrosis_2
C_161	11718	15587	immune	a_others	a_others	a_others	a_others	immune_2
C_164	16010	16018	fibrous	fibrous	a_others	a_others	a_others	fibrous_1
C_165	10957	10510	fibrous	fibrous	a_others	a_others	a_others	fibrous_2
C_166	19040	17756	fibrous	fibrous	a_others	a_others	a_others	fibrous_3
C_170	18023	9634	immune	immune_1	a_others	a_others	immune	immune_1
C_174	14750	18195	necrosis	necrosis_1	necrosis_1	a_others	necrosis	necrosis_2
C_175	7174	14430	tumor	tumor_2	a_others	tumor	a_others	tumor_2
C_177	8433	10803	tumor	tumor_5	a_others	a_others	a_others	tumor_6
C_178	9948	11382	fibrous	fibrous	a_others	a_others	a_others	fibrous_2
C_179	13995	21242	tumor	tumor_6	a_others	a_others	a_others	tumor_7
C_183	16760	8619	fibrous	fibrous	a_others	a_others	a_others	fibrous_1
C_184	5407	13417	fat	a_others	a_others	a_others	a_others	fat
C_185	6164	13561	fat	a_others	a_others	a_others	a_others	fat
C_186	18537	19497	fibrous	fibrous	a_others	a_others	a_others	fibrous_1
C_188	16510	10796	immune	immune_1	a_others	a_others	immune	immune_1
C_189	15244	7170	fibrous	fibrous	a_others	a_others	a_others	fibrous_1
C_190	8941	14284	tumor	tumor_2	a_others	tumor	a_others	tumor_2
C_194	14241	14134	fibrous	fibrous	a_others	a_others	a_others	fibrous_1
C_195	13985	10508	necrosis	a_others	a_others	a_others	a_others	necrosis_1
C_197	5914	16027	immune	immune_2	a_others	immune	a_others	immune_2
C_198	13742	20227	tumor	tumor_6	a_others	a_others	a_others	tumor_7
C_199	16512	13987	fibrous	fibrous	a_others	a_others	a_others	fibrous_1
C_203	11211	12976	tumor	tumor_4	a_others	a_others	a_others	tumor_4
C_205	15757	16163	fibrous	fibrous	a_others	a_others	a_others	fibrous_1
C_208	14739	6881	fibrous	fibrous	a_others	a_others	a_others	fibrous_1
C_209	14238	11233	tumor	tumor_4	a_others	a_others	a_others	tumor_4
C_210	11216	17618	tumor	tumor_6	a_others	a_others	a_others	tumor_7
C_211	9946	8771	fibrous	fibrous	a_others	a_others	a_others	fibrous_2
C_213	19032	9343	fibrous	fibrous	a_others	a_others	a_others	fibrous_1
C_214	18027	14566	tumor	a_others	a_others	a_others	a_others	tumor_5
C_215	13236	19647	tumor	tumor_6	a_others	a_others	a_others	tumor_7
C_216	14239	12103	necrosis	a_others	a_others	a_others	a_others	necrosis_1
C_217	18278	12970	necrosis	necrosis_2	necrosis_2	a_others	a_others	necrosis_3
C_219	6922	14576	tumor	tumor_2	a_others	tumor	a_others	tumor_2
C_223	14752	20516	tumor	tumor_6	a_others	a_others	a_others	tumor_7
C_224	15255	19355	necrosis	necrosis_1	necrosis_1	a_others	necrosis	necrosis_2
C_225	16256	9490	fibrous	fibrous	a_others	a_others	a_others	fibrous_1
C_227	13995	21532	tumor	tumor_6	a_others	a_others	a_others	tumor_7
C_232	19790	10067	fibrous	fibrous	a_others	a_others	a_others	fibrous_1
C_236	9196	16749	tumor	tumor_3	a_others	a_others	a_others	tumor_3
C_238	12732	19937	tumor	tumor_6	a_others	a_others	a_others	tumor_7
C_239	12977	11379	tumor	tumor_4	a_others	a_others	a_others	tumor_4
C_240	6166	15302	immune	immune_2	a_others	immune	a_others	immune_2
C_241	9957	20955	fat	a_others	a_others	a_others	a_others	fat
C_243	11969	13991	tumor	tumor_4	a_others	a_others	a_others	tumor_4
C_245	14495	15439	tumor	tumor_1	a_others	a_others	a_others	tumor_1
C_246	16007	13697	fibrous	fibrous	a_others	a_others	a_others	fibrous_1
C_247	13985	9637	tumor	tumor_4	a_others	a_others	a_others	tumor_4
C_252	19038	16015	tumor	a_others	a_others	a_others	a_others	tumor_5
C_254	16765	13841	fibrous	fibrous	a_others	a_others	a_others	fibrous_1
C_256	16010	16308	fibrous	fibrous	a_others	a_others	a_others	fibrous_1
C_257	15498	8766	fibrous	fibrous	a_others	a_others	a_others	fibrous_1
C_258	6165	14721	immune	immune_2	a_others	immune	a_others	immune_2
C_261	7931	14285	tumor	tumor_2	a_others	tumor	a_others	tumor_2
C_262	13990	15149	tumor	tumor_1	a_others	a_others	a_others	tumor_1
C_264	5659	12981	fat	a_others	a_others	a_others	a_others	fat
C_266	18782	11519	necrosis	necrosis_2	necrosis_2	a_others	a_others	necrosis_3
C_267	7175	15011	tumor	tumor_2	a_others	tumor	a_others	tumor_2
C_268	9948	11092	fibrous	fibrous	a_others	a_others	a_others	fibrous_2
C_269	18783	13259	necrosis	necrosis_2	necrosis_2	a_others	a_others	necrosis_3
C_271	7176	15881	tumor	tumor_3	a_others	a_others	a_others	tumor_3
C_272	18529	11084	necrosis	necrosis_2	necrosis_2	a_others	a_others	necrosis_3
C_273	18787	17611	fibrous	fibrous	a_others	a_others	a_others	fibrous_3
C_276	19537	9342	fibrous	fibrous	a_others	a_others	a_others	fibrous_1
C_278	11723	20228	tumor	tumor_6	a_others	a_others	a_others	tumor_7
C_280	15756	15293	tumor	tumor_1	a_others	a_others	a_others	tumor_1
C_283	14243	16455	tumor	tumor_1	a_others	a_others	a_others	tumor_1
C_285	18031	18627	fibrous	fibrous	a_others	a_others	a_others	fibrous_1
C_286	15506	17179	necrosis	necrosis_1	necrosis_1	a_others	necrosis	necrosis_2
C_287	7680	15300	tumor	tumor_2	a_others	tumor	a_others	tumor_2
C_289	10452	10801	fibrous	fibrous	a_others	a_others	a_others	fibrous_2
C_292	11213	14427	tumor	tumor_4	a_others	a_others	a_others	tumor_4
C_293	6918	9644	tumor	tumor_5	a_others	a_others	a_others	tumor_6
C_297	15254	18194	necrosis	necrosis_1	necrosis_1	a_others	necrosis	necrosis_2
C_298	19040	17466	fibrous	fibrous	a_others	a_others	a_others	fibrous_3
C_301	10958	12251	tumor	tumor_4	a_others	a_others	a_others	tumor_4
C_302	14739	6591	fibrous	fibrous	a_others	a_others	a_others	fibrous_1
C_305	10708	14137	immune	a_others	a_others	a_others	a_others	immune_2
C_306	13477	6737	immune	a_others	a_others	a_others	a_others	immune_3
C_309	16759	7169	fibrous	fibrous	a_others	a_others	a_others	fibrous_1
C_311	19796	16450	tumor	a_others	a_others	a_others	a_others	tumor_5
C_312	15751	9201	fibrous	fibrous	a_others	a_others	a_others	fibrous_1
C_313	12972	6737	immune	a_others	a_others	a_others	a_others	immune_3
C_317	16008	14567	tumor	tumor_1	a_others	a_others	a_others	tumor_1
C_319	13983	7607	fibrous	fibrous	a_others	a_others	a_others	fibrous_1
C_321	17014	9925	immune	immune_1	a_others	a_others	immune	immune_1
C_323	19539	11663	necrosis	necrosis_2	necrosis_2	a_others	a_others	necrosis_3
C_324	10206	17909	fat	a_others	a_others	a_others	a_others	fat
C_325	18276	10069	immune	immune_1	a_others	a_others	immune	immune_1
C_326	13731	7752	fibrous	fibrous	a_others	a_others	a_others	fibrous_1
C_327	10954	7899	immune	a_others	a_others	a_others	a_others	immune_3
C_328	7679	14430	tumor	tumor_2	a_others	tumor	a_others	tumor_2
C_329	9694	9206	fibrous	fibrous	a_others	a_others	a_others	fibrous_2
C_332	11715	11525	tumor	tumor_4	a_others	a_others	a_others	tumor_4
C_333	7423	10224	immune	a_others	a_others	a_others	a_others	immune_3
C_334	15253	17034	necrosis	necrosis_1	necrosis_1	a_others	necrosis	necrosis_2
C_335	19795	15579	tumor	a_others	a_others	a_others	a_others	tumor_5
C_336	8945	19215	fibrous	fibrous	a_others	a_others	a_others	fibrous_4
C_339	12228	20518	tumor	tumor_6	a_others	a_others	a_others	tumor_7
C_340	18274	8618	immune	immune_1	a_others	a_others	immune	immune_1
C_342	17011	7024	fibrous	fibrous	a_others	a_others	a_others	fibrous_1
C_343	18785	15580	tumor	a_others	a_others	a_others	a_others	tumor_5
C_345	17769	8038	immune	immune_1	a_others	a_others	immune	immune_1
C_347	12216	8043	immune	a_others	a_others	a_others	a_others	immune_3
C_352	17012	7894	fibrous	fibrous	a_others	a_others	a_others	fibrous_1
C_354	19793	13549	necrosis	necrosis_2	necrosis_2	a_others	a_others	necrosis_3
C_360	7427	14575	tumor	tumor_2	a_others	tumor	a_others	tumor_2
C_361	7937	20087	fibrous	fibrous	a_others	a_others	a_others	fibrous_4
C_368	19289	14129	necrosis	necrosis_2	necrosis_2	a_others	a_others	necrosis_3
C_369	16254	6879	fibrous	fibrous	a_others	a_others	a_others	fibrous_1
C_371	20299	14709	tumor	a_others	a_others	a_others	a_others	tumor_5
C_372	14999	15439	tumor	tumor_1	a_others	a_others	a_others	tumor_1
C_373	19033	9923	fibrous	fibrous	a_others	a_others	a_others	fibrous_1
C_374	19797	17610	fibrous	fibrous	a_others	a_others	a_others	fibrous_3
C_375	8946	19506	fibrous	fibrous	a_others	a_others	a_others	fibrous_4
C_376	7680	15880	tumor	tumor_3	a_others	a_others	a_others	tumor_3
C_380	8691	17330	tumor	tumor_3	a_others	a_others	a_others	tumor_3
C_381	17265	9199	immune	immune_1	a_others	a_others	immune	immune_1
C_383	19037	14565	necrosis	necrosis_2	necrosis_2	a_others	a_others	necrosis_3
C_386	14491	11668	tumor	tumor_4	a_others	a_others	a_others	tumor_4
C_387	8188	19361	fibrous	fibrous	a_others	a_others	a_others	fibrous_4
C_390	15255	19065	necrosis	necrosis_1	necrosis_1	a_others	necrosis	necrosis_2
C_391	15749	7460	fibrous	fibrous	a_others	a_others	a_others	fibrous_1
C_393	18530	12244	necrosis	necrosis_2	necrosis_2	a_others	a_others	necrosis_3
C_397	14993	8766	fibrous	fibrous	a_others	a_others	a_others	fibrous_1
C_399	10199	9496	fibrous	fibrous	a_others	a_others	a_others	fibrous_2
C_400	16258	11231	fibrous	fibrous	a_others	a_others	a_others	fibrous_1
C_401	6925	18057	tumor	tumor_3	a_others	a_others	a_others	tumor_3
C_403	10967	21535	fat	a_others	a_others	a_others	a_others	fat
C_406	7929	11674	tumor	tumor_5	a_others	a_others	a_others	tumor_6
C_408	20800	10937	fibrous	fibrous	a_others	a_others	a_others	fibrous_1
C_410	12226	18487	tumor	tumor_6	a_others	a_others	a_others	tumor_7
C_415	6919	11094	tumor	tumor_5	a_others	a_others	a_others	tumor_6
C_416	6671	16171	tumor	tumor_3	a_others	a_others	a_others	tumor_3
C_417	19538	10213	fibrous	fibrous	a_others	a_others	a_others	fibrous_1
C_418	12470	9639	tumor	tumor_4	a_others	a_others	a_others	tumor_4
C_421	19793	13258	necrosis	necrosis_2	necrosis_2	a_others	a_others	necrosis_3
C_424	13989	14859	tumor	tumor_1	a_others	a_others	a_others	tumor_1
C_430	7684	19362	fibrous	fibrous	a_others	a_others	a_others	fibrous_4
C_431	9947	9931	fibrous	fibrous	a_others	a_others	a_others	fibrous_2
C_432	18275	8908	immune	immune_1	a_others	a_others	immune	immune_1
C_434	13987	11958	tumor	tumor_4	a_others	a_others	a_others	tumor_4
C_435	15759	18194	necrosis	necrosis_1	necrosis_1	a_others	necrosis	necrosis_2
C_438	14246	19646	necrosis	necrosis_1	necrosis_1	a_others	necrosis	necrosis_2
C_439	7935	18636	tumor	tumor_3	a_others	a_others	a_others	tumor_3
C_441	9947	10801	fibrous	fibrous	a_others	a_others	a_others	fibrous_2
C_442	15498	8476	fibrous	fibrous	a_others	a_others	a_others	fibrous_1
C_443	13743	21387	tumor	tumor_6	a_others	a_others	a_others	tumor_7
C_444	20049	16885	fibrous	fibrous	a_others	a_others	a_others	fibrous_3
C_446	16508	9345	immune	immune_1	a_others	a_others	immune	immune_1
C_447	10966	21244	fat	a_others	a_others	a_others	a_others	fat
C_448	17266	9489	immune	immune_1	a_others	a_others	immune	immune_1
C_450	20553	16304	fibrous	fibrous	a_others	a_others	a_others	fibrous_3
C_452	14745	12683	necrosis	a_others	a_others	a_others	a_others	necrosis_1
C_455	18535	18046	fibrous	fibrous	a_others	a_others	a_others	fibrous_3
C_456	14997	12247	necrosis	a_others	a_others	a_others	a_others	necrosis_1
C_457	11973	17762	tumor	tumor_6	a_others	a_others	a_others	tumor_7
C_458	16769	19063	fibrous	fibrous	a_others	a_others	a_others	fibrous_1
C_461	13992	18050	tumor	tumor_6	a_others	a_others	a_others	tumor_7
C_462	9702	18780	fat	a_others	a_others	a_others	a_others	fat
C_464	13730	6882	fibrous	fibrous	a_others	a_others	a_others	fibrous_1
C_465	15496	6445	fibrous	fibrous	a_others	a_others	a_others	fibrous_1
C_466	12467	6157	immune	a_others	a_others	a_others	a_others	immune_3
C_467	7936	18926	fibrous	fibrous	a_others	a_others	a_others	fibrous_4
C_468	8936	8481	fibrous	fibrous	a_others	a_others	a_others	fibrous_1
C_471	16508	8765	fibrous	fibrous	a_others	a_others	a_others	fibrous_1
C_472	7430	18056	tumor	tumor_3	a_others	a_others	a_others	tumor_3
C_473	11211	12396	tumor	tumor_4	a_others	a_others	a_others	tumor_4
C_474	14494	14569	tumor	tumor_1	a_others	a_others	a_others	tumor_1
C_475	20046	14274	tumor	a_others	a_others	a_others	a_others	tumor_5
C_476	6669	14141	immune	immune_2	a_others	immune	a_others	immune_2
C_477	18281	15871	tumor	a_others	a_others	a_others	a_others	tumor_5
C_479	15499	9636	fibrous	fibrous	a_others	a_others	a_others	fibrous_1
C_485	16262	15583	fibrous	fibrous	a_others	a_others	a_others	fibrous_1
C_487	15249	12682	tumor	tumor_4	a_others	a_others	a_others	tumor_4
C_488	15503	14278	tumor	tumor_1	a_others	a_others	a_others	tumor_1
C_492	17776	15581	tumor	a_others	a_others	a_others	a_others	tumor_5
C_496	17769	8328	immune	immune_1	a_others	a_others	immune	immune_1
C_497	9196	17039	tumor	tumor_3	a_others	a_others	a_others	tumor_3
C_498	11963	6738	tumor	a_others	a_others	a_others	a_others	tumor_8
C_500	15507	18629	necrosis	necrosis_1	necrosis_1	a_others	necrosis	necrosis_2
C_501	8941	13994	tumor	tumor_2	a_others	tumor	a_others	tumor_2
C_502	18282	17321	tumor	a_others	a_others	a_others	a_others	tumor_5
C_505	11967	11670	tumor	tumor_4	a_others	a_others	a_others	tumor_4
C_506	10201	12107	fibrous	fibrous	a_others	a_others	a_others	fibrous_2
C_508	14490	9927	tumor	tumor_4	a_others	a_others	a_others	tumor_4
C_510	8942	15444	immune	immune_2	a_others	immune	a_others	immune_2
C_514	18280	15000	tumor	a_others	a_others	a_others	a_others	tumor_5
C_518	8439	17765	tumor	tumor_3	a_others	a_others	a_others	tumor_3
C_520	12479	19212	tumor	tumor_6	a_others	a_others	a_others	tumor_7
C_521	14743	10942	tumor	tumor_4	a_others	a_others	a_others	tumor_4
C_523	8180	9788	tumor	tumor_5	a_others	a_others	a_others	tumor_6
C_524	11464	13121	tumor	tumor_4	a_others	a_others	a_others	tumor_4
C_526	16004	9926	fibrous	fibrous	a_others	a_others	a_others	fibrous_1
C_528	15247	10362	tumor	tumor_4	a_others	a_others	a_others	tumor_4
C_529	8941	14864	immune	immune_2	a_others	immune	a_others	immune_2
C_530	14743	11232	tumor	tumor_4	a_others	a_others	a_others	tumor_4
C_532	16002	7315	fibrous	fibrous	a_others	a_others	a_others	fibrous_1
C_534	9947	10511	fibrous	fibrous	a_others	a_others	a_others	fibrous_2
C_539	13734	11813	tumor	tumor_4	a_others	a_others	a_others	tumor_4
C_540	14744	12103	necrosis	a_others	a_others	a_others	a_others	necrosis_1
C_543	14494	14279	fibrous	fibrous	a_others	a_others	a_others	fibrous_1
C_547	8693	19071	fibrous	fibrous	a_others	a_others	a_others	fibrous_4
C_548	12215	6303	immune	a_others	a_others	a_others	a_others	immune_3
C_549	18284	19352	fibrous	fibrous	a_others	a_others	a_others	fibrous_1
C_551	20551	14563	fibrous	fibrous	a_others	a_others	a_others	fibrous_3
C_552	7680	15590	immune	immune_2	a_others	immune	a_others	immune_2
C_555	20550	13403	tumor	a_others	a_others	a_others	a_others	tumor_5
C_562	16761	9490	immune	immune_1	a_others	a_others	immune	immune_1
C_563	19539	11373	necrosis	necrosis_2	necrosis_2	a_others	a_others	necrosis_3
C_564	15759	17904	necrosis	necrosis_1	necrosis_1	a_others	necrosis	necrosis_2
C_565	9947	10221	fibrous	fibrous	a_others	a_others	a_others	fibrous_2
C_566	7678	12979	immune	immune_2	a_others	immune	a_others	immune_2
C_567	14744	12393	necrosis	a_others	a_others	a_others	a_others	necrosis_1
C_568	10453	11671	fibrous	fibrous	a_others	a_others	a_others	fibrous_2
C_570	14497	18340	necrosis	necrosis_1	necrosis_1	a_others	necrosis	necrosis_2
C_581	19033	9633	fibrous	fibrous	a_others	a_others	a_others	fibrous_1
C_582	15002	18340	necrosis	necrosis_1	necrosis_1	a_others	necrosis	necrosis_2
C_583	15001	17469	necrosis	necrosis_1	necrosis_1	a_others	necrosis	necrosis_2
C_585	20299	14418	tumor	a_others	a_others	a_others	a_others	tumor_5
C_586	20805	15578	fibrous	fibrous	a_others	a_others	a_others	fibrous_3
C_588	15504	15438	tumor	tumor_1	a_others	a_others	a_others	tumor_1
C_590	12216	7173	tumor	a_others	a_others	a_others	a_others	tumor_8
C_591	20044	11953	necrosis	necrosis_2	necrosis_2	a_others	a_others	necrosis_3
C_595	7175	14720	tumor	tumor_2	a_others	tumor	a_others	tumor_2
C_596	6420	17767	tumor	tumor_3	a_others	a_others	a_others	tumor_3
C_598	13732	9493	tumor	tumor_4	a_others	a_others	a_others	tumor_4
C_600	9198	19650	fat	a_others	a_others	a_others	a_others	fat
C_601	9956	20375	fat	a_others	a_others	a_others	a_others	fat
C_605	21055	13402	fibrous	fibrous	a_others	a_others	a_others	fibrous_3
C_610	8693	19361	fibrous	fibrous	a_others	a_others	a_others	fibrous_4
C_611	10450	8770	fibrous	fibrous	a_others	a_others	a_others	fibrous_2
C_613	19040	18046	fibrous	fibrous	a_others	a_others	a_others	fibrous_3
C_614	10198	8625	fibrous	fibrous	a_others	a_others	a_others	fibrous_2
C_615	9443	10802	tumor	tumor_5	a_others	a_others	a_others	tumor_6
C_617	14247	21096	tumor	tumor_6	a_others	a_others	a_others	tumor_7
C_621	19797	17320	fibrous	fibrous	a_others	a_others	a_others	fibrous_3
C_624	12480	20083	tumor	tumor_6	a_others	a_others	a_others	tumor_7
C_629	17519	10214	immune	immune_1	a_others	a_others	immune	immune_1
C_630	17013	9635	immune	immune_1	a_others	a_others	immune	immune_1
C_632	8437	15445	tumor	tumor_2	a_others	tumor	a_others	tumor_2
C_636	6419	16027	immune	immune_2	a_others	immune	a_others	immune_2
C_637	15005	21241	tumor	tumor_6	a_others	a_others	a_others	tumor_7
C_638	17770	9489	immune	immune_1	a_others	a_others	immune	immune_1
C_640	6922	14866	tumor	tumor_2	a_others	tumor	a_others	tumor_2
C_645	18531	13115	necrosis	necrosis_2	necrosis_2	a_others	a_others	necrosis_3
C_647	15252	15874	tumor	tumor_1	a_others	a_others	a_others	tumor_1
C_648	15002	18050	necrosis	necrosis_1	necrosis_1	a_others	necrosis	necrosis_2
C_649	11714	10655	tumor	tumor_4	a_others	a_others	a_others	tumor_4
C_650	8184	14719	tumor	tumor_2	a_others	tumor	a_others	tumor_2
C_652	13737	15005	tumor	tumor_1	a_others	a_others	a_others	tumor_1
C_654	21055	12822	fibrous	fibrous	a_others	a_others	a_others	fibrous_1
C_657	13729	6591	immune	a_others	a_others	a_others	a_others	immune_3
C_658	17267	10940	immune	immune_1	a_others	a_others	immune	immune_1
C_659	6673	17912	tumor	tumor_3	a_others	a_others	a_others	tumor_3
C_661	10711	17618	tumor	tumor_6	a_others	a_others	a_others	tumor_7
C_662	12986	21823	tumor	tumor_6	a_others	a_others	a_others	tumor_7
C_665	14240	12393	necrosis	a_others	a_others	a_others	a_others	necrosis_1
C_667	9946	9061	fibrous	fibrous	a_others	a_others	a_others	fibrous_2
C_670	18032	19207	fibrous	fibrous	a_others	a_others	a_others	fibrous_1
C_671	19289	13839	necrosis	necrosis_2	necrosis_2	a_others	a_others	necrosis_3
C_674	8187	18201	tumor	tumor_3	a_others	a_others	a_others	tumor_3
C_675	14752	20806	tumor	tumor_6	a_others	a_others	a_others	tumor_7
C_678	6417	13996	immune	immune_2	a_others	immune	a_others	immune_2
C_680	8692	17620	tumor	tumor_3	a_others	a_others	a_others	tumor_3
C_681	17014	10795	immune	immune_1	a_others	a_others	immune	immune_1
C_685	10455	13702	immune	a_others	a_others	a_others	a_others	immune_2
C_688	17014	10505	immune	immune_1	a_others	a_others	immune	immune_1
C_689	15499	9346	fibrous	fibrous	a_others	a_others	a_others	fibrous_1
C_691	8690	15589	immune	immune_2	a_others	immune	a_others	immune_2
C_692	8185	15300	tumor	tumor_2	a_others	tumor	a_others	tumor_2
C_698	14246	19356	necrosis	necrosis_1	necrosis_1	a_others	necrosis	necrosis_2
C_700	16005	10506	fibrous	fibrous	a_others	a_others	a_others	fibrous_1
C_705	6418	15446	tumor	tumor_2	a_others	tumor	a_others	tumor_2
C_706	17771	10359	immune	immune_1	a_others	a_others	immune	immune_1
C_708	15757	15873	fibrous	fibrous	a_others	a_others	a_others	fibrous_1
C_709	12468	7028	tumor	a_others	a_others	a_others	a_others	tumor_8
C_711	20045	12533	necrosis	necrosis_2	necrosis_2	a_others	a_others	necrosis_3
C_714	8937	9642	tumor	tumor_5	a_others	a_others	a_others	tumor_6
C_717	16259	12391	fibrous	fibrous	a_others	a_others	a_others	fibrous_1
C_718	16512	13406	fibrous	fibrous	a_others	a_others	a_others	fibrous_1
C_721	5913	15157	immune	immune_2	a_others	immune	a_others	immune_2
C_722	10201	11817	fibrous	fibrous	a_others	a_others	a_others	fibrous_2
C_724	17516	7603	fibrous	fibrous	a_others	a_others	a_others	fibrous_1
C_726	16265	19644	tumor	tumor_6	a_others	a_others	a_others	tumor_7
C_727	19291	15870	tumor	a_others	a_others	a_others	a_others	tumor_5
C_728	6420	17477	tumor	tumor_3	a_others	a_others	a_others	tumor_3
C_729	9448	16314	tumor	tumor_3	a_others	a_others	a_others	tumor_3
C_730	7431	18927	fibrous	fibrous	a_others	a_others	a_others	fibrous_4
C_731	17015	11375	immune	immune_1	a_others	a_others	immune	immune_1
C_734	7171	11239	tumor	tumor_5	a_others	a_others	a_others	tumor_6
C_739	20049	17465	fibrous	fibrous	a_others	a_others	a_others	fibrous_3
C_740	13481	11378	tumor	tumor_4	a_others	a_others	a_others	tumor_4
C_741	17770	9199	immune	immune_1	a_others	a_others	immune	immune_1
C_742	16009	15728	fibrous	fibrous	a_others	a_others	a_others	fibrous_1
C_743	8441	19796	fibrous	fibrous	a_others	a_others	a_others	fibrous_4
C_745	8694	19941	fibrous	fibrous	a_others	a_others	a_others	fibrous_4
C_747	9954	18344	fat	a_others	a_others	a_others	a_others	fat
C_749	14242	14714	tumor	tumor_1	a_others	a_others	a_others	tumor_1
C_750	9953	17184	tumor	tumor_3	a_others	a_others	a_others	tumor_3
C_753	10959	12541	tumor	tumor_4	a_others	a_others	a_others	tumor_4
C_754	10198	8916	fibrous	fibrous	a_others	a_others	a_others	fibrous_2
C_756	18281	15581	tumor	a_others	a_others	a_others	a_others	tumor_5
C_757	14235	7171	fibrous	fibrous	a_others	a_others	a_others	fibrous_1
C_759	19036	13114	necrosis	necrosis_2	necrosis_2	a_others	a_others	necrosis_3
C_760	12975	9638	tumor	tumor_4	a_others	a_others	a_others	tumor_4
C_761	20042	9632	tumor	a_others	a_others	a_others	a_others	tumor_5
C_764	12986	21533	tumor	tumor_6	a_others	a_others	a_others	tumor_7
C_765	20802	12677	fibrous	fibrous	a_others	a_others	a_others	fibrous_1
C_766	10198	8335	fibrous	fibrous	a_others	a_others	a_others	fibrous_2
C_771	8189	19941	fibrous	fibrous	a_others	a_others	a_others	fibrous_4
C_773	15750	8620	fibrous	fibrous	a_others	a_others	a_others	fibrous_1
C_774	5914	16607	immune	immune_2	a_others	immune	a_others	immune_2
C_775	6418	15156	tumor	tumor_2	a_others	tumor	a_others	tumor_2
C_776	16769	18773	fibrous	fibrous	a_others	a_others	a_others	fibrous_1
C_778	14241	13554	tumor	tumor_4	a_others	a_others	a_others	tumor_4
C_779	8189	19651	fibrous	fibrous	a_others	a_others	a_others	fibrous_4
C_783	18534	16596	tumor	a_others	a_others	a_others	a_others	tumor_5
C_784	8942	15154	immune	immune_2	a_others	immune	a_others	immune_2
C_787	10208	19359	tumor	tumor_6	a_others	a_others	a_others	tumor_7
C_788	7427	14285	tumor	tumor_2	a_others	tumor	a_others	tumor_2
C_789	6669	13851	immune	immune_2	a_others	immune	a_others	immune_2
C_793	8944	17475	tumor	tumor_3	a_others	a_others	a_others	tumor_3
C_794	15000	15729	tumor	tumor_1	a_others	a_others	a_others	tumor_1
C_798	8436	14574	tumor	tumor_2	a_others	tumor	a_others	tumor_2
C_801	9953	17474	tumor	tumor_3	a_others	a_others	a_others	tumor_3
C_803	16258	12101	fibrous	fibrous	a_others	a_others	a_others	fibrous_1
C_807	16764	12681	fibrous	fibrous	a_others	a_others	a_others	fibrous_1
C_811	12219	11235	tumor	tumor_4	a_others	a_others	a_others	tumor_4
C_813	12977	12249	tumor	tumor_4	a_others	a_others	a_others	tumor_4
C_814	8440	18636	tumor	tumor_3	a_others	a_others	a_others	tumor_3
C_816	10963	17473	tumor	tumor_6	a_others	a_others	a_others	tumor_7
C_818	15759	18484	necrosis	necrosis_1	necrosis_1	a_others	necrosis	necrosis_2
C_819	16762	10940	immune	immune_1	a_others	a_others	immune	immune_1
C_821	15498	9056	fibrous	fibrous	a_others	a_others	a_others	fibrous_1
C_822	12480	20663	tumor	tumor_6	a_others	a_others	a_others	tumor_7
C_823	13479	8187	fibrous	fibrous	a_others	a_others	a_others	fibrous_1
C_824	16762	10360	immune	immune_1	a_others	a_others	immune	immune_1
C_827	19542	14564	necrosis	necrosis_2	necrosis_2	a_others	a_others	necrosis_3
C_829	10954	7609	immune	a_others	a_others	a_others	a_others	immune_3
C_831	10459	18344	tumor	tumor_6	a_others	a_others	a_others	tumor_7
C_832	14234	6301	fibrous	fibrous	a_others	a_others	a_others	fibrous_1
C_846	11967	10800	tumor	tumor_4	a_others	a_others	a_others	tumor_4
C_848	12225	17907	tumor	tumor_6	a_others	a_others	a_others	tumor_7
C_851	18781	10939	necrosis	necrosis_2	necrosis_2	a_others	a_others	necrosis_3
C_853	8946	20376	fibrous	fibrous	a_others	a_others	a_others	fibrous_4
C_856	14992	6735	fibrous	fibrous	a_others	a_others	a_others	fibrous_1
C_857	8690	15879	immune	immune_2	a_others	immune	a_others	immune_2
C_859	16008	14857	tumor	tumor_1	a_others	a_others	a_others	tumor_1
C_860	6419	16607	tumor	tumor_3	a_others	a_others	a_others	tumor_3
C_862	8431	8482	fibrous	fibrous	a_others	a_others	a_others	fibrous_1
C_863	17012	7604	fibrous	fibrous	a_others	a_others	a_others	fibrous_1
C_868	7676	11529	tumor	tumor_5	a_others	a_others	a_others	tumor_6
C_870	11462	10800	tumor	tumor_4	a_others	a_others	a_others	tumor_4
C_871	13225	6882	immune	a_others	a_others	a_others	a_others	immune_3
C_872	13983	7897	fibrous	fibrous	a_others	a_others	a_others	fibrous_1
C_875	7927	9063	immune	a_others	a_others	a_others	a_others	immune_3
C_879	17265	8909	immune	immune_1	a_others	a_others	immune	immune_1
C_882	13226	8042	fibrous	fibrous	a_others	a_others	a_others	fibrous_1
C_887	7431	19217	fibrous	fibrous	a_others	a_others	a_others	fibrous_4
C_888	13477	6447	immune	a_others	a_others	a_others	a_others	immune_3
C_889	16510	11666	fibrous	immune_1	a_others	a_others	a_others	immune_1
C_890	11712	8914	fibrous	fibrous	a_others	a_others	a_others	fibrous_2
C_891	11207	8334	fibrous	fibrous	a_others	a_others	a_others	fibrous_2
C_894	9694	9786	fibrous	fibrous	a_others	a_others	a_others	fibrous_2
C_897	7173	13270	immune	immune_2	a_others	immune	a_others	immune_2
C_898	15496	6735	fibrous	fibrous	a_others	a_others	a_others	fibrous_1
C_899	11719	16167	immune	a_others	a_others	a_others	a_others	immune_2
C_902	13238	21678	tumor	tumor_6	a_others	a_others	a_others	tumor_7
C_903	11972	16312	immune	a_others	a_others	a_others	a_others	immune_2
C_906	17013	9054	immune	immune_1	a_others	a_others	immune	immune_1
C_908	9704	20520	fat	a_others	a_others	a_others	a_others	fat
C_909	15752	10361	fibrous	fibrous	a_others	a_others	a_others	fibrous_1
C_910	8692	17910	tumor	tumor_3	a_others	a_others	a_others	tumor_3
C_911	13731	8332	fibrous	fibrous	a_others	a_others	a_others	fibrous_1
C_913	14242	15004	tumor	tumor_1	a_others	a_others	a_others	tumor_1
C_914	16011	18049	necrosis	necrosis_1	necrosis_1	a_others	necrosis	necrosis_2
C_916	16509	9925	immune	immune_1	a_others	a_others	immune	immune_1
C_917	7675	9788	immune	a_others	a_others	a_others	a_others	immune_3
C_920	16506	6734	fibrous	fibrous	a_others	a_others	a_others	fibrous_1
C_921	6671	15591	tumor	tumor_2	a_others	tumor	a_others	tumor_2
C_923	12986	21243	tumor	tumor_6	a_others	a_others	a_others	tumor_7
C_924	19284	8617	fibrous	fibrous	a_others	a_others	a_others	fibrous_1
C_926	20804	14998	fibrous	fibrous	a_others	a_others	a_others	fibrous_3
C_928	7928	10223	tumor	tumor_5	a_others	a_others	a_others	tumor_6
C_932	11966	9929	tumor	tumor_4	a_others	a_others	a_others	tumor_4
C_937	8945	18925	fibrous	fibrous	a_others	a_others	a_others	fibrous_4
C_941	16760	8910	immune	immune_1	a_others	a_others	immune	immune_1
C_942	12219	10364	necrosis	a_others	a_others	a_others	a_others	necrosis_1
C_948	12467	6448	immune	a_others	a_others	a_others	a_others	immune_3
C_949	11711	7174	immune	a_others	a_others	a_others	a_others	immune_3
C_950	10201	12397	fibrous	fibrous	a_others	a_others	a_others	fibrous_2
C_951	13491	21532	tumor	tumor_6	a_others	a_others	a_others	tumor_7
C_958	18284	18772	fibrous	fibrous	a_others	a_others	a_others	fibrous_1
C_959	21056	13983	fibrous	fibrous	a_others	a_others	a_others	fibrous_3
C_960	8437	15735	immune	immune_2	a_others	immune	a_others	immune_2
C_962	9955	18924	fat	a_others	a_others	a_others	a_others	fat
C_966	16006	12247	fibrous	fibrous	a_others	a_others	a_others	fibrous_1
C_967	7175	15301	tumor	tumor_2	a_others	tumor	a_others	tumor_2
C_968	15497	7315	fibrous	fibrous	a_others	a_others	a_others	fibrous_1
C_969	8442	20376	fibrous	fibrous	a_others	a_others	a_others	fibrous_4
C_970	11966	10219	tumor	tumor_4	a_others	a_others	a_others	tumor_4
C_971	19541	13404	necrosis	necrosis_2	necrosis_2	a_others	a_others	necrosis_3
C_972	14498	18920	necrosis	necrosis_1	necrosis_1	a_others	necrosis	necrosis_2
C_973	15255	18775	necrosis	necrosis_1	necrosis_1	a_others	necrosis	necrosis_2
C_974	12724	11234	tumor	tumor_4	a_others	a_others	a_others	tumor_4
C_976	15749	6880	fibrous	fibrous	a_others	a_others	a_others	fibrous_1
C_977	16253	6589	fibrous	fibrous	a_others	a_others	a_others	fibrous_1
C_978	9449	18055	tumor	tumor_3	a_others	a_others	a_others	tumor_3
C_980	14493	13989	fibrous	fibrous	a_others	a_others	a_others	fibrous_1
C_986	7932	14865	tumor	tumor_2	a_others	tumor	a_others	tumor_2
C_990	14995	10217	tumor	tumor_4	a_others	a_others	a_others	tumor_4
C_991	17518	9344	immune	immune_1	a_others	a_others	immune	immune_1
C_995	13734	12104	tumor	tumor_4	a_others	a_others	a_others	tumor_4
C_997	20296	10937	tumor	a_others	a_others	a_others	a_others	tumor_5
C_998	15246	8621	fibrous	fibrous	a_others	a_others	a_others	fibrous_1
C_1001	18028	15726	tumor	a_others	a_others	a_others	a_others	tumor_5
C_1002	10452	10511	fibrous	fibrous	a_others	a_others	a_others	fibrous_2
C_1005	10198	9206	fibrous	fibrous	a_others	a_others	a_others	fibrous_2
C_1007	13489	19501	tumor	tumor_6	a_others	a_others	a_others	tumor_7
C_1008	5659	13561	fat	a_others	a_others	a_others	a_others	fat
C_1009	16770	19934	tumor	tumor_6	a_others	a_others	a_others	tumor_7
C_1010	13737	14714	tumor	tumor_1	a_others	a_others	a_others	tumor_1
C_1011	10455	13412	immune	a_others	a_others	a_others	a_others	immune_2
C_1012	13478	7607	fibrous	fibrous	a_others	a_others	a_others	fibrous_1
C_1013	16001	6444	fibrous	fibrous	a_others	a_others	a_others	fibrous_1
C_1014	9700	16749	tumor	tumor_3	a_others	a_others	a_others	tumor_3
C_1015	20050	18045	fibrous	fibrous	a_others	a_others	a_others	fibrous_3
C_1018	14495	15729	tumor	tumor_1	a_others	a_others	a_others	tumor_1
C_1020	18534	16886	tumor	a_others	a_others	a_others	a_others	tumor_5
C_1021	16760	8039	fibrous	fibrous	a_others	a_others	a_others	fibrous_1
C_1022	17770	8619	immune	immune_1	a_others	a_others	immune	immune_1
C_1025	14498	19210	necrosis	necrosis_1	necrosis_1	a_others	necrosis	necrosis_2
C_1028	13230	12104	tumor	tumor_4	a_others	a_others	a_others	tumor_4
C_1029	13489	19792	tumor	tumor_6	a_others	a_others	a_others	tumor_7
C_1030	7171	10369	immune	a_others	a_others	a_others	a_others	immune_3
C_1031	8432	9642	tumor	tumor_5	a_others	a_others	a_others	tumor_6
C_1034	11966	10510	tumor	tumor_4	a_others	a_others	a_others	tumor_4
C_1037	18529	11374	necrosis	necrosis_2	necrosis_2	a_others	a_others	necrosis_3
C_1038	20297	12678	necrosis	necrosis_2	necrosis_2	a_others	a_others	necrosis_3
C_1039	14237	9492	tumor	tumor_4	a_others	a_others	a_others	tumor_4
C_1042	11468	17473	tumor	tumor_6	a_others	a_others	a_others	tumor_7
C_1048	18787	16741	fibrous	fibrous	a_others	a_others	a_others	fibrous_3
C_1051	12474	13700	tumor	tumor_4	a_others	a_others	a_others	tumor_4
C_1053	10714	21390	fat	a_others	a_others	a_others	a_others	fat
C_1056	15257	21095	tumor	tumor_6	a_others	a_others	a_others	tumor_7
C_1057	5659	13271	fat	a_others	a_others	a_others	a_others	fat
C_1060	16012	18339	necrosis	necrosis_1	necrosis_1	a_others	necrosis	necrosis_2
C_1062	11716	13266	tumor	tumor_4	a_others	a_others	a_others	tumor_4
C_1063	13988	13119	necrosis	a_others	a_others	a_others	a_others	necrosis_1
C_1064	21057	16013	fibrous	fibrous	a_others	a_others	a_others	fibrous_3
C_1065	11720	17617	tumor	tumor_6	a_others	a_others	a_others	tumor_7
C_1066	14496	17180	fibrous	fibrous	a_others	a_others	a_others	fibrous_1
C_1072	14238	10362	necrosis	a_others	a_others	a_others	a_others	necrosis_1
C_1073	16005	10796	fibrous	fibrous	a_others	a_others	a_others	fibrous_1
C_1074	7431	19507	fibrous	fibrous	a_others	a_others	a_others	fibrous_4
C_1075	7927	9643	immune	a_others	a_others	a_others	a_others	immune_3
C_1077	9703	19360	fat	a_others	a_others	a_others	a_others	fat
C_1079	20802	12387	fibrous	fibrous	a_others	a_others	a_others	fibrous_1
C_1081	6923	15446	tumor	tumor_2	a_others	tumor	a_others	tumor_2
C_1082	11716	12976	tumor	tumor_4	a_others	a_others	a_others	tumor_4
C_1083	11206	7174	immune	a_others	a_others	a_others	a_others	immune_3
C_1084	15502	12537	tumor	tumor_4	a_others	a_others	a_others	tumor_4
C_1085	20048	16304	tumor	a_others	a_others	a_others	a_others	tumor_5
C_1086	19537	8762	fibrous	fibrous	a_others	a_others	a_others	fibrous_1
C_1088	17265	8329	immune	immune_1	a_others	a_others	immune	immune_1
C_1090	7679	14140	tumor	tumor_2	a_others	tumor	a_others	tumor_2
C_1093	19540	13114	necrosis	necrosis_2	necrosis_2	a_others	a_others	necrosis_3
C_1095	13480	9638	tumor	tumor_4	a_others	a_others	a_others	tumor_4
C_1096	14495	16309	tumor	tumor_1	a_others	a_others	a_others	tumor_1
C_1097	19285	9197	fibrous	fibrous	a_others	a_others	a_others	fibrous_1
C_1099	20296	11227	tumor	a_others	a_others	a_others	a_others	tumor_5
C_1100	10705	10946	fibrous	fibrous	a_others	a_others	a_others	fibrous_2
C_1101	18781	10068	fibrous	fibrous	a_others	a_others	a_others	fibrous_1
C_1102	16014	21240	tumor	tumor_6	a_others	a_others	a_others	tumor_7
C_1103	18535	17756	fibrous	fibrous	a_others	a_others	a_others	fibrous_3
C_1104	7178	18202	tumor	tumor_3	a_others	a_others	a_others	tumor_3
C_1105	20046	13984	tumor	a_others	a_others	a_others	a_others	tumor_5
C_1108	14747	15874	tumor	tumor_1	a_others	a_others	a_others	tumor_1
C_1109	10209	20810	fat	a_others	a_others	a_others	a_others	fat
C_1111	12219	10944	tumor	tumor_4	a_others	a_others	a_others	tumor_4
C_1113	8188	18491	tumor	tumor_3	a_others	a_others	a_others	tumor_3
C_1115	17519	11085	tumor	immune_1	a_others	a_others	a_others	immune_1
C_1116	12723	10364	necrosis	a_others	a_others	a_others	a_others	necrosis_1
C_1117	14746	14133	fibrous	fibrous	a_others	a_others	a_others	fibrous_1
C_1120	12976	10218	necrosis	a_others	a_others	a_others	a_others	necrosis_1
C_1124	14747	15584	tumor	tumor_1	a_others	a_others	a_others	tumor_1
C_1130	13227	8623	fibrous	fibrous	a_others	a_others	a_others	fibrous_1
C_1131	12474	13410	tumor	tumor_4	a_others	a_others	a_others	tumor_4
C_1133	17013	8764	immune	immune_1	a_others	a_others	immune	immune_1
C_1135	18782	11229	necrosis	necrosis_2	necrosis_2	a_others	a_others	necrosis_3
C_1136	11460	8769	fibrous	fibrous	a_others	a_others	a_others	fibrous_2
C_1138	11975	20083	tumor	tumor_6	a_others	a_others	a_others	tumor_7
C_1141	9451	19795	fat	a_others	a_others	a_others	a_others	fat
C_1144	18280	15291	tumor	a_others	a_others	a_others	a_others	tumor_5
C_1145	19544	16885	fibrous	fibrous	a_others	a_others	a_others	fibrous_3
C_1152	17021	18628	fibrous	fibrous	a_others	a_others	a_others	fibrous_1
C_1154	19541	13694	necrosis	necrosis_2	necrosis_2	a_others	a_others	necrosis_3
C_1156	11213	14717	tumor	tumor_4	a_others	a_others	a_others	tumor_4
C_1161	19544	17465	fibrous	fibrous	a_others	a_others	a_others	fibrous_3
C_1163	19543	16015	tumor	a_others	a_others	a_others	a_others	tumor_5
C_1165	7675	9498	tumor	tumor_5	a_others	a_others	a_others	tumor_6
C_1166	9702	19070	fat	a_others	a_others	a_others	a_others	fat
C_1169	18786	16451	fibrous	fibrous	a_others	a_others	a_others	fibrous_3
C_1173	10960	13702	immune	a_others	a_others	a_others	a_others	immune_2
C_1174	9450	19505	fat	a_others	a_others	a_others	a_others	fat
C_1176	19032	9053	fibrous	fibrous	a_others	a_others	a_others	fibrous_1
C_1177	13991	16890	tumor	tumor_1	a_others	a_others	a_others	tumor_1
C_1179	17770	8909	immune	immune_1	a_others	a_others	immune	immune_1
C_1180	9199	20231	fat	a_others	a_others	a_others	a_others	fat
C_1181	9704	21100	fat	a_others	a_others	a_others	a_others	fat
C_1182	14488	7606	fat	a_others	a_others	a_others	a_others	fat
C_1183	15756	15003	tumor	tumor_1	a_others	a_others	a_others	tumor_1
C_1185	18022	8183	immune	immune_1	a_others	a_others	immune	immune_1
C_1186	11717	14136	tumor	tumor_4	a_others	a_others	a_others	tumor_4
C_1188	15256	19645	necrosis	necrosis_1	necrosis_1	a_others	necrosis	necrosis_2
C_1189	19286	10938	necrosis	necrosis_2	necrosis_2	a_others	a_others	necrosis_3
C_1191	8437	15154	tumor	tumor_2	a_others	tumor	a_others	tumor_2
C_1192	15502	12827	tumor	tumor_4	a_others	a_others	a_others	tumor_4
C_1193	9199	20521	fat	a_others	a_others	a_others	a_others	fat
C_1196	11711	7464	immune	a_others	a_others	a_others	a_others	immune_3
C_1197	16262	16163	fibrous	fibrous	a_others	a_others	a_others	fibrous_1
C_1199	17271	15292	fibrous	fibrous	a_others	a_others	a_others	fibrous_1
C_1200	8943	16314	tumor	tumor_3	a_others	a_others	a_others	tumor_3
C_1204	11460	8479	fibrous	fibrous	a_others	a_others	a_others	fibrous_2
C_1205	7683	18201	tumor	tumor_3	a_others	a_others	a_others	tumor_3
C_1208	10959	12831	tumor	tumor_4	a_others	a_others	a_others	tumor_4
C_1210	16506	7024	fibrous	fibrous	a_others	a_others	a_others	fibrous_1
C_1212	15751	8911	fibrous	fibrous	a_others	a_others	a_others	fibrous_1
C_1215	8683	8337	fibrous	fibrous	a_others	a_others	a_others	fibrous_1
C_1216	14750	19065	necrosis	necrosis_1	necrosis_1	a_others	necrosis	necrosis_2
C_1219	14742	9492	fibrous	fibrous	a_others	a_others	a_others	fibrous_1
C_1223	15254	17904	necrosis	necrosis_1	necrosis_1	a_others	necrosis	necrosis_2
C_1225	8685	9787	tumor	tumor_5	a_others	a_others	a_others	tumor_6
C_1227	14242	15294	tumor	tumor_1	a_others	a_others	a_others	tumor_1
C_1229	15755	13552	fibrous	fibrous	a_others	a_others	a_others	fibrous_1
C_1231	9190	10077	tumor	tumor_5	a_others	a_others	a_others	tumor_6
C_1232	6417	14286	immune	immune_2	a_others	immune	a_others	immune_2
C_1233	11463	11670	tumor	tumor_4	a_others	a_others	a_others	tumor_4
C_1235	9195	16459	tumor	tumor_3	a_others	a_others	a_others	tumor_3
C_1237	19039	17176	fibrous	fibrous	a_others	a_others	a_others	fibrous_3
C_1238	14487	6736	fibrous	fibrous	a_others	a_others	a_others	fibrous_1
C_1239	18534	16306	tumor	a_others	a_others	a_others	a_others	tumor_5
C_1240	17264	7749	fibrous	fibrous	a_others	a_others	a_others	fibrous_1
C_1241	8433	10513	tumor	tumor_5	a_others	a_others	a_others	tumor_6
C_1245	15246	9201	fibrous	fibrous	a_others	a_others	a_others	fibrous_1
C_1246	16511	11956	fibrous	fibrous	a_others	a_others	a_others	fibrous_1
C_1248	7174	13850	tumor	tumor_2	a_others	tumor	a_others	tumor_2
C_1251	14489	8767	fat	a_others	a_others	a_others	a_others	fat
C_1252	14997	13118	tumor	tumor_4	a_others	a_others	a_others	tumor_4
C_1253	19036	13404	necrosis	necrosis_2	necrosis_2	a_others	a_others	necrosis_3
C_1259	8179	9207	immune	a_others	a_others	a_others	a_others	immune_3
C_1261	16514	15727	fibrous	fibrous	a_others	a_others	a_others	fibrous_1
C_1262	16263	17323	tumor	a_others	a_others	a_others	a_others	tumor_5
C_1264	14746	14423	fibrous	fibrous	a_others	a_others	a_others	fibrous_1
C_1267	11711	7754	immune	a_others	a_others	a_others	a_others	immune_3
C_1268	11714	10945	tumor	tumor_4	a_others	a_others	a_others	tumor_4
C_1269	19287	11518	necrosis	necrosis_2	necrosis_2	a_others	a_others	necrosis_3
C_1273	10461	20955	fat	a_others	a_others	a_others	a_others	fat
C_1276	6923	15736	immune	immune_2	a_others	immune	a_others	immune_2
C_1278	12469	8188	immune	a_others	a_others	a_others	a_others	immune_3
C_1279	9946	9641	fibrous	fibrous	a_others	a_others	a_others	fibrous_2
C_1280	8178	8337	fibrous	fibrous	a_others	a_others	a_others	fibrous_1
C_1282	8184	15010	tumor	tumor_2	a_others	tumor	a_others	tumor_2
C_1284	8188	19071	fibrous	fibrous	a_others	a_others	a_others	fibrous_4
C_1286	14492	12828	necrosis	a_others	a_others	a_others	a_others	necrosis_1
C_1294	20804	14708	fibrous	fibrous	a_others	a_others	a_others	fibrous_3
C_1295	18527	9343	immune	immune_1	a_others	a_others	immune	immune_1
C_1296	7171	10949	tumor	tumor_5	a_others	a_others	a_others	tumor_6
C_1297	20047	15144	tumor	a_others	a_others	a_others	a_others	tumor_5
C_1298	19036	13984	necrosis	necrosis_2	necrosis_2	a_others	a_others	necrosis_3
C_1299	12222	13846	tumor	tumor_4	a_others	a_others	a_others	tumor_4
C_1300	17517	8184	immune	immune_1	a_others	a_others	immune	immune_1
C_1301	10956	10220	fibrous	fibrous	a_others	a_others	a_others	fibrous_2
C_1302	20298	13838	tumor	a_others	a_others	a_others	a_others	tumor_5
C_1303	16765	13551	fibrous	fibrous	a_others	a_others	a_others	fibrous_1
C_1305	13482	11959	tumor	tumor_4	a_others	a_others	a_others	tumor_4
C_1313	14241	14424	tumor	tumor_1	a_others	a_others	a_others	tumor_1
C_1315	7430	18347	tumor	tumor_3	a_others	a_others	a_others	tumor_3
C_1316	14496	16890	fibrous	fibrous	a_others	a_others	a_others	fibrous_1
C_1319	15502	13117	tumor	tumor_4	a_others	a_others	a_others	tumor_4
C_1321	14751	19645	necrosis	necrosis_1	necrosis_1	a_others	necrosis	necrosis_2
C_1326	14744	11812	tumor	tumor_4	a_others	a_others	a_others	tumor_4
C_1328	13226	8333	fibrous	fibrous	a_others	a_others	a_others	fibrous_1
C_1329	20047	15434	tumor	a_others	a_others	a_others	a_others	tumor_5
C_1330	16763	12391	fibrous	fibrous	a_others	a_others	a_others	fibrous_1
C_1331	11463	11961	tumor	tumor_4	a_others	a_others	a_others	tumor_4
C_1332	17264	8039	immune	immune_1	a_others	a_others	immune	immune_1
C_1333	5912	13706	fat	a_others	a_others	a_others	a_others	fat
C_1334	13238	21387	tumor	tumor_6	a_others	a_others	a_others	tumor_7
C_1337	13735	12684	necrosis	a_others	a_others	a_others	a_others	necrosis_1
C_1340	16766	15292	fibrous	fibrous	a_others	a_others	a_others	fibrous_1
C_1341	17780	19643	tumor	tumor_6	a_others	a_others	a_others	tumor_7
C_1346	10453	11381	fibrous	fibrous	a_others	a_others	a_others	fibrous_2
C_1348	20301	16449	fibrous	fibrous	a_others	a_others	a_others	fibrous_3
C_1350	10462	21245	fat	a_others	a_others	a_others	a_others	fat
C_1353	15253	16744	necrosis	necrosis_1	necrosis_1	a_others	necrosis	necrosis_2
C_1355	20548	10792	fibrous	fibrous	a_others	a_others	a_others	fibrous_1
C_1358	13229	10944	necrosis	a_others	a_others	a_others	a_others	necrosis_1
C_1359	14741	9202	fibrous	fibrous	a_others	a_others	a_others	fibrous_1
C_1362	15000	16309	fibrous	fibrous	a_others	a_others	a_others	fibrous_1
C_1363	16766	15582	fibrous	fibrous	a_others	a_others	a_others	fibrous_1
C_1365	6666	10949	tumor	tumor_5	a_others	a_others	a_others	tumor_6
C_1368	7174	13560	tumor	tumor_2	a_others	tumor	a_others	tumor_2
C_1371	19031	8472	fibrous	fibrous	a_others	a_others	a_others	fibrous_1
C_1372	20801	12097	fibrous	fibrous	a_others	a_others	a_others	fibrous_1
C_1374	7423	9933	immune	a_others	a_others	a_others	a_others	immune_3
C_1375	10451	9641	fibrous	fibrous	a_others	a_others	a_others	fibrous_2
C_1376	13743	21677	tumor	tumor_6	a_others	a_others	a_others	tumor_7
C_1377	17517	8474	immune	immune_1	a_others	a_others	immune	immune_1
C_1379	20043	11082	tumor	a_others	a_others	a_others	a_others	tumor_5
C_1382	19537	9632	fibrous	fibrous	a_others	a_others	a_others	fibrous_1
C_1383	6670	15011	tumor	tumor_2	a_others	tumor	a_others	tumor_2
C_1384	20552	14853	fibrous	fibrous	a_others	a_others	a_others	fibrous_3
C_1385	8179	8917	immune	a_others	a_others	a_others	a_others	immune_3
C_1386	15749	7170	fibrous	fibrous	a_others	a_others	a_others	fibrous_1
C_1387	7424	11384	tumor	tumor_5	a_others	a_others	a_others	tumor_6
C_1388	19289	14419	necrosis	necrosis_2	necrosis_2	a_others	a_others	necrosis_3
C_1389	16005	11376	fibrous	fibrous	a_others	a_others	a_others	fibrous_1
C_1392	19544	17175	fibrous	fibrous	a_others	a_others	a_others	fibrous_3
C_1393	14749	17905	necrosis	necrosis_1	necrosis_1	a_others	necrosis	necrosis_2
C_1395	7424	11094	tumor	tumor_5	a_others	a_others	a_others	tumor_6
C_1397	14996	11667	tumor	tumor_4	a_others	a_others	a_others	tumor_4
C_1399	20801	11517	fibrous	fibrous	a_others	a_others	a_others	fibrous_1
C_1402	8440	18346	tumor	tumor_3	a_others	a_others	a_others	tumor_3
C_1403	10702	7755	immune	a_others	a_others	a_others	a_others	immune_3
C_1406	11212	13266	tumor	tumor_4	a_others	a_others	a_others	tumor_4
C_1407	10707	13847	immune	a_others	a_others	a_others	a_others	immune_2
C_1414	19032	8762	fibrous	fibrous	a_others	a_others	a_others	fibrous_1
C_1415	13982	7026	fibrous	fibrous	a_others	a_others	a_others	fibrous_1
C_1418	19288	13259	necrosis	necrosis_2	necrosis_2	a_others	a_others	necrosis_3
C_1419	14747	15294	tumor	tumor_1	a_others	a_others	a_others	tumor_1
C_1420	12724	10654	necrosis	a_others	a_others	a_others	a_others	necrosis_1
C_1421	18023	9924	immune	immune_1	a_others	a_others	immune	immune_1
C_1422	20553	16884	fibrous	fibrous	a_others	a_others	a_others	fibrous_3
C_1425	14495	16019	tumor	tumor_1	a_others	a_others	a_others	tumor_1
C_1427	6167	16462	immune	immune_2	a_others	immune	a_others	immune_2
C_1428	16507	8185	fibrous	fibrous	a_others	a_others	a_others	fibrous_1
C_1429	5914	15737	immune	immune_2	a_others	immune	a_others	immune_2
C_1430	13986	11378	tumor	tumor_4	a_others	a_others	a_others	tumor_4
C_1431	8684	9497	tumor	tumor_5	a_others	a_others	a_others	tumor_6
C_1432	17526	18628	fibrous	fibrous	a_others	a_others	a_others	fibrous_1
C_1436	19537	9052	fibrous	fibrous	a_others	a_others	a_others	fibrous_1
C_1437	20301	16739	fibrous	fibrous	a_others	a_others	a_others	fibrous_3
C_1439	18028	14856	tumor	a_others	a_others	a_others	a_others	tumor_5
C_1440	12472	11089	tumor	tumor_4	a_others	a_others	a_others	tumor_4
C_1442	15256	20515	tumor	tumor_6	a_others	a_others	a_others	tumor_7
C_1443	7178	18492	tumor	tumor_3	a_others	a_others	a_others	tumor_3
C_1444	14489	9347	fibrous	fibrous	a_others	a_others	a_others	fibrous_1
C_1446	14742	10362	necrosis	a_others	a_others	a_others	a_others	necrosis_1
C_1447	9695	11237	fibrous	fibrous	a_others	a_others	a_others	fibrous_2
C_1450	6165	14431	immune	immune_2	a_others	immune	a_others	immune_2
C_1451	17779	18772	fibrous	fibrous	a_others	a_others	a_others	fibrous_1
C_1454	20299	14999	tumor	a_others	a_others	a_others	a_others	tumor_5
C_1455	13489	20082	tumor	tumor_6	a_others	a_others	a_others	tumor_7
C_1457	13229	11234	tumor	tumor_4	a_others	a_others	a_others	tumor_4
C_1459	17011	7314	fibrous	fibrous	a_others	a_others	a_others	fibrous_1
C_1460	12471	10509	necrosis	a_others	a_others	a_others	a_others	necrosis_1
C_1465	7676	11239	tumor	tumor_5	a_others	a_others	a_others	tumor_6
C_1472	10209	20520	fat	a_others	a_others	a_others	a_others	fat
C_1473	15244	6590	fibrous	fibrous	a_others	a_others	a_others	fibrous_1
C_1475	14995	10797	tumor	tumor_4	a_others	a_others	a_others	tumor_4
C_1477	8944	18055	tumor	tumor_3	a_others	a_others	a_others	tumor_3
C_1478	9197	18200	tumor	tumor_3	a_others	a_others	a_others	tumor_3
C_1479	17015	11955	immune	immune_1	a_others	a_others	immune	immune_1
C_1483	9190	10657	tumor	tumor_5	a_others	a_others	a_others	tumor_6
C_1486	16005	11086	fibrous	fibrous	a_others	a_others	a_others	fibrous_1
C_1487	8686	10948	tumor	tumor_5	a_others	a_others	a_others	tumor_6
C_1489	17264	7459	fibrous	fibrous	a_others	a_others	a_others	fibrous_1
C_1490	20805	15869	fibrous	fibrous	a_others	a_others	a_others	fibrous_3
C_1492	19285	9488	fibrous	fibrous	a_others	a_others	a_others	fibrous_1
C_1493	13989	13989	fibrous	fibrous	a_others	a_others	a_others	fibrous_1
C_1494	12468	7608	tumor	a_others	a_others	a_others	a_others	tumor_8
C_1499	9694	9496	fibrous	fibrous	a_others	a_others	a_others	fibrous_2
C_1501	13993	18921	necrosis	necrosis_1	necrosis_1	a_others	necrosis	necrosis_2
C_1502	18789	19352	fibrous	fibrous	a_others	a_others	a_others	fibrous_1
C_1505	20301	17320	fibrous	fibrous	a_others	a_others	a_others	fibrous_3
C_1506	11465	13991	tumor	tumor_4	a_others	a_others	a_others	tumor_4
C_1507	18528	9923	immune	immune_1	a_others	a_others	immune	immune_1
C_1513	6166	15882	immune	immune_2	a_others	immune	a_others	immune_2
C_1515	18275	9198	immune	immune_1	a_others	a_others	immune	immune_1
C_1516	13741	19646	tumor	tumor_6	a_others	a_others	a_others	tumor_7
C_1518	13989	14569	tumor	tumor_1	a_others	a_others	a_others	tumor_1
C_1519	15762	21095	tumor	tumor_6	a_others	a_others	a_others	tumor_7
C_1522	14492	11958	tumor	tumor_4	a_others	a_others	a_others	tumor_4
C_1527	17518	9924	immune	immune_1	a_others	a_others	immune	immune_1
C_1528	15253	16454	fibrous	fibrous	a_others	a_others	a_others	fibrous_1
C_1529	18527	9053	immune	immune_1	a_others	a_others	immune	immune_1
C_1533	8693	18781	fibrous	fibrous	a_others	a_others	a_others	fibrous_4
C_1534	15501	12247	tumor	tumor_4	a_others	a_others	a_others	tumor_4
C_1535	12227	19938	tumor	tumor_6	a_others	a_others	a_others	tumor_7
C_1536	7932	14575	tumor	tumor_2	a_others	tumor	a_others	tumor_2
C_1538	12479	18922	tumor	tumor_6	a_others	a_others	a_others	tumor_7
C_1539	11458	7029	immune	a_others	a_others	a_others	a_others	immune_3
C_1540	8441	20086	fibrous	fibrous	a_others	a_others	a_others	fibrous_4
C_1542	18283	17902	fibrous	fibrous	a_others	a_others	a_others	fibrous_3
C_1546	13730	7172	fibrous	fibrous	a_others	a_others	a_others	fibrous_1
C_1547	14494	15149	tumor	tumor_1	a_others	a_others	a_others	tumor_1
C_1550	17779	19062	fibrous	fibrous	a_others	a_others	a_others	fibrous_1
C_1551	16763	11521	immune	immune_1	a_others	a_others	immune	immune_1
C_1555	16768	17903	tumor	a_others	a_others	a_others	a_others	tumor_5
C_1557	17014	10215	immune	immune_1	a_others	a_others	immune	immune_1
C_1558	19288	13549	necrosis	necrosis_2	necrosis_2	a_others	a_others	necrosis_3
C_1560	21055	13112	fibrous	fibrous	a_others	a_others	a_others	fibrous_3
C_1561	14500	20951	tumor	tumor_6	a_others	a_others	a_others	tumor_7
C_1562	14248	21386	tumor	tumor_6	a_others	a_others	a_others	tumor_7
C_1563	17771	9779	immune	immune_1	a_others	a_others	immune	immune_1
C_1564	9196	17330	tumor	tumor_3	a_others	a_others	a_others	tumor_3
C_1566	10200	10946	fibrous	fibrous	a_others	a_others	a_others	fibrous_2
C_1568	19793	12968	necrosis	necrosis_2	necrosis_2	a_others	a_others	necrosis_3
C_1569	18527	8473	immune	immune_1	a_others	a_others	immune	immune_1
C_1570	13737	14424	tumor	tumor_1	a_others	a_others	a_others	tumor_1
C_1572	16514	16017	tumor	a_others	a_others	a_others	a_others	tumor_5
C_1573	11465	14281	tumor	tumor_4	a_others	a_others	a_others	tumor_4
C_1576	15248	10652	tumor	tumor_4	a_others	a_others	a_others	tumor_4
C_1580	12478	18052	tumor	tumor_6	a_others	a_others	a_others	tumor_7
C_1582	9190	10367	tumor	tumor_5	a_others	a_others	a_others	tumor_6
C_1586	8692	18200	tumor	tumor_3	a_others	a_others	a_others	tumor_3
C_1587	16006	11956	fibrous	fibrous	a_others	a_others	a_others	fibrous_1
C_1589	6420	17187	tumor	tumor_3	a_others	a_others	a_others	tumor_3
C_1591	15509	21240	tumor	tumor_6	a_others	a_others	a_others	tumor_7
C_1592	16513	14857	fibrous	fibrous	a_others	a_others	a_others	fibrous_1
C_1593	18275	9488	immune	immune_1	a_others	a_others	immune	immune_1
C_1594	20801	11807	fibrous	fibrous	a_others	a_others	a_others	fibrous_1
C_1595	19791	10648	tumor	a_others	a_others	a_others	a_others	tumor_5
C_1597	14494	14859	tumor	tumor_1	a_others	a_others	a_others	tumor_1
C_1600	20552	15143	tumor	a_others	a_others	a_others	a_others	tumor_5
C_1601	11719	16457	immune	a_others	a_others	a_others	a_others	immune_2
C_1602	8435	12834	immune	immune_2	a_others	immune	a_others	immune_2
C_1604	7936	19797	fibrous	fibrous	a_others	a_others	a_others	fibrous_4
C_1606	20043	10212	fibrous	fibrous	a_others	a_others	a_others	fibrous_1
C_1608	14245	18776	necrosis	necrosis_1	necrosis_1	a_others	necrosis	necrosis_2
C_1610	13478	7897	fibrous	fibrous	a_others	a_others	a_others	fibrous_1
C_1611	12478	18342	tumor	tumor_6	a_others	a_others	a_others	tumor_7
C_1612	8432	9932	tumor	tumor_5	a_others	a_others	a_others	tumor_6
C_1614	18787	17321	fibrous	fibrous	a_others	a_others	a_others	fibrous_3
C_1615	11468	17182	tumor	tumor_6	a_others	a_others	a_others	tumor_7
C_1616	17266	10070	immune	immune_1	a_others	a_others	immune	immune_1
C_1617	13988	12829	necrosis	a_others	a_others	a_others	a_others	necrosis_1
C_1618	20551	13983	tumor	a_others	a_others	a_others	a_others	tumor_5
C_1619	14999	15149	tumor	tumor_1	a_others	a_others	a_others	tumor_1
C_1621	12220	11815	tumor	tumor_4	a_others	a_others	a_others	tumor_4
C_1623	12218	9784	tumor	tumor_4	a_others	a_others	a_others	tumor_4
C_1625	12974	8478	fibrous	fibrous	a_others	a_others	a_others	fibrous_1
C_1626	19285	9778	fibrous	fibrous	a_others	a_others	a_others	fibrous_1
C_1627	20048	16594	fibrous	fibrous	a_others	a_others	a_others	fibrous_3
C_1628	18530	11664	necrosis	necrosis_2	necrosis_2	a_others	a_others	necrosis_3
C_1629	12720	6302	immune	a_others	a_others	a_others	a_others	immune_3
C_1630	14497	17760	necrosis	necrosis_1	necrosis_1	a_others	necrosis	necrosis_2
C_1632	14240	12973	necrosis	a_others	a_others	a_others	a_others	necrosis_1
C_1635	20552	15434	tumor	a_others	a_others	a_others	a_others	tumor_5
C_1636	11715	11815	tumor	tumor_4	a_others	a_others	a_others	tumor_4
C_1638	19796	17030	fibrous	fibrous	a_others	a_others	a_others	fibrous_3
C_1640	8441	19506	fibrous	fibrous	a_others	a_others	a_others	fibrous_4
C_1641	11967	11090	tumor	tumor_4	a_others	a_others	a_others	tumor_4
C_1644	8685	10658	tumor	tumor_5	a_others	a_others	a_others	tumor_6
C_1649	19796	16160	tumor	a_others	a_others	a_others	a_others	tumor_5
C_1651	18021	7893	immune	immune_1	a_others	a_others	immune	immune_1
C_1657	15501	11377	fibrous	fibrous	a_others	a_others	a_others	fibrous_1
C_1659	17517	7894	fibrous	fibrous	a_others	a_others	a_others	fibrous_1
C_1660	14240	12683	necrosis	a_others	a_others	a_others	a_others	necrosis_1
C_1661	13225	7462	fibrous	fibrous	a_others	a_others	a_others	fibrous_1
C_1663	14991	6445	fibrous	fibrous	a_others	a_others	a_others	fibrous_1
C_1664	10707	13557	immune	a_others	a_others	a_others	a_others	immune_2
C_1665	16006	11666	fibrous	fibrous	a_others	a_others	a_others	fibrous_1
C_1666	14490	10507	necrosis	a_others	a_others	a_others	a_others	necrosis_1
C_1671	19039	16886	fibrous	fibrous	a_others	a_others	a_others	fibrous_3
C_1674	12976	10799	necrosis	a_others	a_others	a_others	a_others	necrosis_1
C_1675	10703	9205	fibrous	fibrous	a_others	a_others	a_others	fibrous_2
C_1676	17516	7313	fibrous	fibrous	a_others	a_others	a_others	fibrous_1
C_1678	20045	13113	necrosis	necrosis_2	necrosis_2	a_others	a_others	necrosis_3
C_1679	9956	20665	fat	a_others	a_others	a_others	a_others	fat
C_1680	15250	13263	tumor	tumor_4	a_others	a_others	a_others	tumor_4
C_1681	11219	21389	fat	a_others	a_others	a_others	a_others	fat
C_1682	7680	15010	tumor	tumor_2	a_others	tumor	a_others	tumor_2
C_1684	14499	20661	tumor	tumor_6	a_others	a_others	a_others	tumor_7
C_1685	6419	16897	tumor	tumor_3	a_others	a_others	a_others	tumor_3
C_1686	18022	9054	immune	immune_1	a_others	a_others	immune	immune_1
C_1688	13735	12974	necrosis	a_others	a_others	a_others	a_others	necrosis_1
C_1689	13226	7752	fibrous	fibrous	a_others	a_others	a_others	fibrous_1
C_1690	10966	20374	tumor	tumor_6	a_others	a_others	a_others	tumor_7
C_1691	17019	15437	fibrous	fibrous	a_others	a_others	a_others	fibrous_1
C_1697	15755	14132	tumor	tumor_1	a_others	a_others	a_others	tumor_1
C_1698	9450	19215	fat	a_others	a_others	a_others	a_others	fat
C_1699	11720	17327	tumor	tumor_6	a_others	a_others	a_others	tumor_7
C_1702	16761	10070	immune	immune_1	a_others	a_others	immune	immune_1
C_1704	20047	14564	tumor	a_others	a_others	a_others	a_others	tumor_5
C_1708	20549	11952	tumor	a_others	a_others	a_others	a_others	tumor_5
C_1711	14239	11813	tumor	tumor_4	a_others	a_others	a_others	tumor_4
C_1713	21056	14563	fibrous	fibrous	a_others	a_others	a_others	fibrous_3
C_1715	14994	9927	tumor	tumor_4	a_others	a_others	a_others	tumor_4
C_1716	15506	17759	necrosis	necrosis_1	necrosis_1	a_others	necrosis	necrosis_2
C_1720	13490	20372	tumor	tumor_6	a_others	a_others	a_others	tumor_7
C_1721	11963	7028	tumor	a_others	a_others	a_others	a_others	tumor_8
C_1724	6667	11240	tumor	tumor_5	a_others	a_others	a_others	tumor_6
C_1728	13739	17035	tumor	tumor_1	a_others	a_others	a_others	tumor_1
C_1729	10199	10366	fibrous	fibrous	a_others	a_others	a_others	fibrous_2
C_1731	16258	11521	fibrous	fibrous	a_others	a_others	a_others	fibrous_1
C_1734	8940	13413	tumor	tumor_2	a_others	tumor	a_others	tumor_2
C_1735	15252	15583	tumor	tumor_1	a_others	a_others	a_others	tumor_1
C_1736	14747	15004	tumor	tumor_1	a_others	a_others	a_others	tumor_1
C_1743	5406	13126	fat	a_others	a_others	a_others	a_others	fat
C_1745	16509	9635	immune	immune_1	a_others	a_others	immune	immune_1
C_1746	16261	15292	fibrous	fibrous	a_others	a_others	a_others	fibrous_1
C_1748	20043	10502	fibrous	fibrous	a_others	a_others	a_others	fibrous_1
C_1752	19543	16305	tumor	a_others	a_others	a_others	a_others	tumor_5
C_1753	20043	10792	tumor	a_others	a_others	a_others	a_others	tumor_5
C_1754	8688	13559	tumor	tumor_2	a_others	tumor	a_others	tumor_2
C_1756	8685	10077	tumor	tumor_5	a_others	a_others	a_others	tumor_6
C_1758	18274	8328	immune	immune_1	a_others	a_others	immune	immune_1
C_1759	15251	14713	tumor	tumor_1	a_others	a_others	a_others	tumor_1
C_1760	16760	8329	fibrous	fibrous	a_others	a_others	a_others	fibrous_1
C_1762	8684	8917	immune	a_others	a_others	a_others	a_others	immune_3
C_1763	15752	10651	fibrous	fibrous	a_others	a_others	a_others	fibrous_1
C_1764	17769	7748	fibrous	fibrous	a_others	a_others	a_others	fibrous_1
C_1767	5912	13996	fat	a_others	a_others	a_others	a_others	fat
C_1769	11208	9785	fibrous	fibrous	a_others	a_others	a_others	fibrous_2
C_1770	5913	15447	immune	immune_2	a_others	immune	a_others	immune_2
C_1771	10954	7029	immune	a_others	a_others	a_others	a_others	immune_3
C_1775	11459	7609	immune	a_others	a_others	a_others	a_others	immune_3
C_1776	20045	12823	necrosis	necrosis_2	necrosis_2	a_others	a_others	necrosis_3
C_1778	11971	15731	immune	a_others	a_others	a_others	a_others	immune_2
C_1779	17273	17902	tumor	a_others	a_others	a_others	a_others	tumor_5
C_1780	10706	12686	tumor	tumor_4	a_others	a_others	a_others	tumor_4
C_1781	21057	15433	fibrous	fibrous	a_others	a_others	a_others	fibrous_3
C_1785	11714	10365	tumor	tumor_4	a_others	a_others	a_others	tumor_4
C_1788	12972	6447	immune	a_others	a_others	a_others	a_others	immune_3
C_1789	8440	18926	fibrous	fibrous	a_others	a_others	a_others	fibrous_4
C_1790	10714	21100	fat	a_others	a_others	a_others	a_others	fat
C_1791	15252	16164	fibrous	fibrous	a_others	a_others	a_others	fibrous_1
C_1792	12973	7027	immune	a_others	a_others	a_others	a_others	immune_3
C_1793	13734	11233	tumor	tumor_4	a_others	a_others	a_others	tumor_4
C_1796	6671	16462	tumor	tumor_3	a_others	a_others	a_others	tumor_3
C_1797	14752	21386	tumor	tumor_6	a_others	a_others	a_others	tumor_7
C_1798	9701	17909	tumor	tumor_3	a_others	a_others	a_others	tumor_3
C_1800	11218	20229	tumor	tumor_6	a_others	a_others	a_others	tumor_7
C_1802	19795	15869	tumor	a_others	a_others	a_others	a_others	tumor_5
C_1805	20048	16014	tumor	a_others	a_others	a_others	a_others	tumor_5
C_1806	15249	12392	tumor	tumor_4	a_others	a_others	a_others	tumor_4
C_1810	16764	13261	fibrous	fibrous	a_others	a_others	a_others	fibrous_1
C_1812	14998	13408	tumor	tumor_4	a_others	a_others	a_others	tumor_4
C_1813	19292	17320	fibrous	fibrous	a_others	a_others	a_others	fibrous_3
C_1814	15753	10941	fibrous	fibrous	a_others	a_others	a_others	fibrous_1
C_1815	7174	14140	tumor	tumor_2	a_others	tumor	a_others	tumor_2
C_1822	8688	13268	tumor	tumor_2	a_others	tumor	a_others	tumor_2
C_1827	14994	9346	fibrous	fibrous	a_others	a_others	a_others	fibrous_1
C_1830	17267	10650	immune	immune_1	a_others	a_others	immune	immune_1
C_1832	13731	8042	fibrous	fibrous	a_others	a_others	a_others	fibrous_1
C_1835	15000	16599	fibrous	fibrous	a_others	a_others	a_others	fibrous_1
C_1837	14237	9782	tumor	tumor_4	a_others	a_others	a_others	tumor_4
C_1839	20801	11227	fibrous	fibrous	a_others	a_others	a_others	fibrous_1
C_1841	11972	17182	tumor	tumor_6	a_others	a_others	a_others	tumor_7
C_1844	17524	15726	tumor	a_others	a_others	a_others	a_others	tumor_5
C_1845	14500	21241	tumor	tumor_6	a_others	a_others	a_others	tumor_7
C_1847	12975	9928	necrosis	a_others	a_others	a_others	a_others	necrosis_1
C_1848	15504	14858	tumor	tumor_1	a_others	a_others	a_others	tumor_1
C_1849	14492	12538	necrosis	a_others	a_others	a_others	a_others	necrosis_1
C_1850	20553	16014	fibrous	fibrous	a_others	a_others	a_others	fibrous_3
C_1852	17264	7168	fibrous	fibrous	a_others	a_others	a_others	fibrous_1
C_1855	11713	10075	tumor	tumor_4	a_others	a_others	a_others	tumor_4
C_1857	7930	12834	immune	immune_2	a_others	immune	a_others	immune_2
C_1859	14752	21096	tumor	tumor_6	a_others	a_others	a_others	tumor_7
C_1862	14238	10943	necrosis	a_others	a_others	a_others	a_others	necrosis_1
C_1865	7683	19072	fibrous	fibrous	a_others	a_others	a_others	fibrous_4
C_1870	15756	14423	tumor	tumor_1	a_others	a_others	a_others	tumor_1
C_1875	14243	16745	tumor	tumor_1	a_others	a_others	a_others	tumor_1
C_1876	6665	9789	tumor	tumor_5	a_others	a_others	a_others	tumor_6
C_1877	16513	14567	fibrous	fibrous	a_others	a_others	a_others	fibrous_1
C_1881	17266	10360	immune	immune_1	a_others	a_others	immune	immune_1
C_1884	7936	19216	fibrous	fibrous	a_others	a_others	a_others	fibrous_4
C_1886	8937	10222	tumor	tumor_5	a_others	a_others	a_others	tumor_6
C_1887	10702	7465	immune	a_others	a_others	a_others	a_others	immune_3
C_1888	19538	10503	tumor	fibrous	a_others	a_others	a_others	fibrous_1
C_1890	17517	8764	immune	immune_1	a_others	a_others	immune	immune_1
C_1892	11975	19793	tumor	tumor_6	a_others	a_others	a_others	tumor_7
C_1893	10451	9350	fibrous	fibrous	a_others	a_others	a_others	fibrous_2
C_1894	9694	10076	fibrous	fibrous	a_others	a_others	a_others	fibrous_2
C_1896	14492	12248	necrosis	a_others	a_others	a_others	a_others	necrosis_1
C_1897	8431	9062	immune	a_others	a_others	a_others	a_others	immune_3
C_1898	12469	7898	tumor	a_others	a_others	a_others	a_others	tumor_8
C_1901	15003	19210	necrosis	necrosis_1	necrosis_1	a_others	necrosis	necrosis_2
C_1902	18031	18917	fibrous	fibrous	a_others	a_others	a_others	fibrous_1
C_1903	12216	7753	tumor	a_others	a_others	a_others	a_others	tumor_8
C_1904	15248	10942	tumor	tumor_4	a_others	a_others	a_others	tumor_4
C_1905	17266	9779	immune	immune_1	a_others	a_others	immune	immune_1
C_1906	17022	18918	fibrous	fibrous	a_others	a_others	a_others	fibrous_1
C_1907	7935	18346	tumor	tumor_3	a_others	a_others	a_others	tumor_3
C_1908	8689	14429	tumor	tumor_2	a_others	tumor	a_others	tumor_2
C_1910	19031	8182	fibrous	fibrous	a_others	a_others	a_others	fibrous_1
C_1912	7929	11964	tumor	tumor_5	a_others	a_others	a_others	tumor_6
C_1913	9954	18634	fat	a_others	a_others	a_others	a_others	fat
C_1914	14247	20806	tumor	tumor_6	a_others	a_others	a_others	tumor_7
C_1915	11460	9059	fibrous	fibrous	a_others	a_others	a_others	fibrous_2
C_1916	18535	17466	fibrous	fibrous	a_others	a_others	a_others	fibrous_3
C_1917	13736	13844	fibrous	fibrous	a_others	a_others	a_others	fibrous_1
C_1919	13483	13119	necrosis	a_others	a_others	a_others	a_others	necrosis_1
C_1922	6417	14576	immune	immune_2	a_others	immune	a_others	immune_2
C_1924	15503	14568	tumor	tumor_1	a_others	a_others	a_others	tumor_1
C_1925	14742	10072	tumor	tumor_4	a_others	a_others	a_others	tumor_4
C_1926	18531	13405	necrosis	necrosis_2	necrosis_2	a_others	a_others	necrosis_3
C_1927	16514	15147	fibrous	fibrous	a_others	a_others	a_others	fibrous_1
C_1929	18783	12389	necrosis	necrosis_2	necrosis_2	a_others	a_others	necrosis_3
C_1930	10702	8335	fibrous	fibrous	a_others	a_others	a_others	fibrous_2
C_1933	15250	12972	tumor	tumor_4	a_others	a_others	a_others	tumor_4
C_1934	14746	14714	fibrous	fibrous	a_others	a_others	a_others	fibrous_1
C_1936	12471	10219	necrosis	a_others	a_others	a_others	a_others	necrosis_1
C_1938	13736	13554	tumor	tumor_4	a_others	a_others	a_others	tumor_4
C_1939	17771	10069	immune	immune_1	a_others	a_others	immune	immune_1
C_1941	12227	20228	tumor	tumor_6	a_others	a_others	a_others	tumor_7
C_1942	21057	15723	fibrous	fibrous	a_others	a_others	a_others	fibrous_3
C_1943	8944	17185	tumor	tumor_3	a_others	a_others	a_others	tumor_3
C_1944	19286	11228	necrosis	necrosis_2	necrosis_2	a_others	a_others	necrosis_3
C_1945	8937	9932	tumor	tumor_5	a_others	a_others	a_others	tumor_6
C_1946	13732	9783	tumor	tumor_4	a_others	a_others	a_others	tumor_4
C_1947	19790	10357	fibrous	fibrous	a_others	a_others	a_others	fibrous_1
C_1948	12721	7463	tumor	a_others	a_others	a_others	a_others	tumor_8
C_1949	8943	16895	tumor	tumor_3	a_others	a_others	a_others	tumor_3
C_1950	9198	19941	fat	a_others	a_others	a_others	a_others	fat
C_1954	15497	7895	fat	a_others	a_others	a_others	a_others	fat
C_1956	12720	6592	immune	a_others	a_others	a_others	a_others	immune_3
C_1957	6166	16172	immune	immune_2	a_others	immune	a_others	immune_2
C_1958	19543	15725	tumor	a_others	a_others	a_others	a_others	tumor_5
C_1961	14741	8911	fat	a_others	a_others	a_others	a_others	fat
C_1963	10959	13121	tumor	tumor_4	a_others	a_others	a_others	tumor_4
C_1965	6166	15592	immune	immune_2	a_others	immune	a_others	immune_2
C_1966	18536	19207	fibrous	fibrous	a_others	a_others	a_others	fibrous_1
C_1967	11712	8044	immune	a_others	a_others	a_others	a_others	immune_3
C_1969	14497	18050	necrosis	necrosis_1	necrosis_1	a_others	necrosis	necrosis_2
C_1970	11973	17472	tumor	tumor_6	a_others	a_others	a_others	tumor_7
C_1971	15004	20951	tumor	tumor_6	a_others	a_others	a_others	tumor_7
C_1974	16511	12536	fibrous	fibrous	a_others	a_others	a_others	fibrous_1
C_1975	16260	13552	fibrous	fibrous	a_others	a_others	a_others	fibrous_1
C_1976	14234	6591	fibrous	fibrous	a_others	a_others	a_others	fibrous_1
C_1978	12731	19067	tumor	tumor_6	a_others	a_others	a_others	tumor_7
C_1980	10955	8480	fibrous	fibrous	a_others	a_others	a_others	fibrous_2
C_1982	19039	16595	fibrous	fibrous	a_others	a_others	a_others	fibrous_3
C_1986	8935	8191	fibrous	fibrous	a_others	a_others	a_others	fibrous_1
C_1987	19034	11373	necrosis	necrosis_2	necrosis_2	a_others	a_others	necrosis_3
C_1988	13483	12829	necrosis	a_others	a_others	a_others	a_others	necrosis_1
C_1991	9451	20085	fat	a_others	a_others	a_others	a_others	fat
C_1994	6921	13415	immune	immune_2	a_others	immune	a_others	immune_2
C_1996	8938	10802	tumor	tumor_5	a_others	a_others	a_others	tumor_6
C_1997	16260	13842	fibrous	fibrous	a_others	a_others	a_others	fibrous_1
C_1998	8180	10368	tumor	tumor_5	a_others	a_others	a_others	tumor_6
C_1999	19792	11808	necrosis	necrosis_2	necrosis_2	a_others	a_others	necrosis_3
C_2000	13742	19936	tumor	tumor_6	a_others	a_others	a_others	tumor_7
C_2002	19538	9922	fibrous	fibrous	a_others	a_others	a_others	fibrous_1
C_2003	18780	9198	immune	immune_1	a_others	a_others	immune	immune_1
C_2004	5660	14142	fat	a_others	a_others	a_others	a_others	fat
C_2006	7936	19506	fibrous	fibrous	a_others	a_others	a_others	fibrous_4
C_2008	18531	12824	necrosis	necrosis_2	necrosis_2	a_others	a_others	necrosis_3
C_2009	21055	13693	fibrous	fibrous	a_others	a_others	a_others	fibrous_3
C_2011	9197	17910	tumor	tumor_3	a_others	a_others	a_others	tumor_3
C_2013	11207	8624	fibrous	fibrous	a_others	a_others	a_others	fibrous_2
C_2014	14241	13844	fibrous	fibrous	a_others	a_others	a_others	fibrous_1
C_2015	12215	6883	tumor	a_others	a_others	a_others	a_others	tumor_8
C_2016	17769	7458	fibrous	fibrous	a_others	a_others	a_others	fibrous_1
C_2024	12726	13555	tumor	tumor_4	a_others	a_others	a_others	tumor_4
C_2027	8692	18490	tumor	tumor_3	a_others	a_others	a_others	tumor_3
C_2028	11215	17038	tumor	tumor_6	a_others	a_others	a_others	tumor_7
C_2029	18021	7603	fibrous	fibrous	a_others	a_others	a_others	fibrous_1
C_2030	12224	15876	immune	a_others	a_others	a_others	a_others	immune_2
C_2031	16007	13407	fibrous	fibrous	a_others	a_others	a_others	fibrous_1
C_2032	15752	9781	fibrous	fibrous	a_others	a_others	a_others	fibrous_1
C_2038	11465	14571	tumor	tumor_4	a_others	a_others	a_others	tumor_4
C_2039	17013	9345	immune	immune_1	a_others	a_others	immune	immune_1
C_2041	18277	11519	necrosis	necrosis_2	necrosis_2	a_others	a_others	necrosis_3
C_2044	13479	8477	fibrous	fibrous	a_others	a_others	a_others	fibrous_1
C_2045	11459	7899	immune	a_others	a_others	a_others	a_others	immune_3
C_2048	19541	13984	necrosis	necrosis_2	necrosis_2	a_others	a_others	necrosis_3
C_2050	16511	12246	fibrous	fibrous	a_others	a_others	a_others	fibrous_1
C_2056	16761	9200	immune	immune_1	a_others	a_others	immune	immune_1
C_2064	19034	11083	necrosis	necrosis_2	necrosis_2	a_others	a_others	necrosis_3
C_2067	10199	10076	fibrous	fibrous	a_others	a_others	a_others	fibrous_2
C_2068	15249	12102	necrosis	a_others	a_others	a_others	a_others	necrosis_1
C_2073	6670	15301	tumor	tumor_2	a_others	tumor	a_others	tumor_2
C_2074	18023	9344	immune	immune_1	a_others	a_others	immune	immune_1
C_2077	20553	16594	fibrous	fibrous	a_others	a_others	a_others	fibrous_3
C_2080	19035	12824	necrosis	necrosis_2	necrosis_2	a_others	a_others	necrosis_3
C_2083	11464	13411	tumor	tumor_4	a_others	a_others	a_others	tumor_4
C_2086	12221	13265	tumor	tumor_4	a_others	a_others	a_others	tumor_4
C_2087	11211	12106	tumor	tumor_4	a_others	a_others	a_others	tumor_4
C_2089	12218	10074	tumor	tumor_4	a_others	a_others	a_others	tumor_4
C_2091	14748	16744	fibrous	fibrous	a_others	a_others	a_others	fibrous_1
C_2092	18274	7748	fibrous	fibrous	a_others	a_others	a_others	fibrous_1
C_2095	11964	7899	immune	a_others	a_others	a_others	a_others	immune_3
C_2096	11471	21534	fat	a_others	a_others	a_others	a_others	fat
C_2097	8184	14429	tumor	tumor_2	a_others	tumor	a_others	tumor_2
C_2098	9195	16169	tumor	tumor_3	a_others	a_others	a_others	tumor_3
C_2102	15506	16889	necrosis	necrosis_1	necrosis_1	a_others	necrosis	necrosis_2
C_2109	19287	11808	necrosis	necrosis_2	necrosis_2	a_others	a_others	necrosis_3
C_2110	15254	17324	necrosis	necrosis_1	necrosis_1	a_others	necrosis	necrosis_2
C_2111	13986	11088	necrosis	a_others	a_others	a_others	a_others	necrosis_1
C_2113	10199	9786	fibrous	fibrous	a_others	a_others	a_others	fibrous_2
C_2114	11207	8044	immune	a_others	a_others	a_others	a_others	immune_3
C_2115	6673	18202	tumor	tumor_3	a_others	a_others	a_others	tumor_3
C_2116	13227	9493	tumor	tumor_4	a_others	a_others	a_others	tumor_4
C_2118	7427	15155	tumor	tumor_2	a_others	tumor	a_others	tumor_2
C_2119	21057	15143	fibrous	fibrous	a_others	a_others	a_others	fibrous_3
C_2121	11212	14137	tumor	tumor_4	a_others	a_others	a_others	tumor_4
C_2123	15003	19500	necrosis	necrosis_1	necrosis_1	a_others	necrosis	necrosis_2
C_2124	18275	9779	immune	immune_1	a_others	a_others	immune	immune_1
C_2128	15505	16018	fibrous	fibrous	a_others	a_others	a_others	fibrous_1
C_2129	16263	16743	tumor	a_others	a_others	a_others	a_others	tumor_5
C_2130	7422	9643	tumor	tumor_5	a_others	a_others	a_others	tumor_6
C_2131	14995	10507	tumor	tumor_4	a_others	a_others	a_others	tumor_4
C_2132	20302	17610	fibrous	fibrous	a_others	a_others	a_others	fibrous_3
C_2135	11460	9350	fibrous	fibrous	a_others	a_others	a_others	fibrous_2
C_2136	8440	18055	tumor	tumor_3	a_others	a_others	a_others	tumor_3
C_2137	20048	15724	tumor	a_others	a_others	a_others	a_others	tumor_5
C_2139	9704	20810	fat	a_others	a_others	a_others	a_others	fat
C_2140	20806	16739	fibrous	fibrous	a_others	a_others	a_others	fibrous_3
C_2144	11208	9205	fibrous	fibrous	a_others	a_others	a_others	fibrous_2
C_2146	14993	8476	fibrous	fibrous	a_others	a_others	a_others	fibrous_1
C_2149	16001	7025	fibrous	fibrous	a_others	a_others	a_others	fibrous_1
C_2150	18284	19062	fibrous	fibrous	a_others	a_others	a_others	fibrous_1
C_2152	18533	15435	tumor	a_others	a_others	a_others	a_others	tumor_5
C_2153	13478	7317	fibrous	fibrous	a_others	a_others	a_others	fibrous_1
C_2154	13740	17906	tumor	tumor_6	a_others	a_others	a_others	tumor_7
C_2156	18022	8473	immune	immune_1	a_others	a_others	immune	immune_1
C_2162	9190	10947	tumor	tumor_5	a_others	a_others	a_others	tumor_6
C_2164	15505	16308	fibrous	fibrous	a_others	a_others	a_others	fibrous_1
C_2166	16764	12971	fibrous	fibrous	a_others	a_others	a_others	fibrous_1
C_2169	18022	8763	immune	immune_1	a_others	a_others	immune	immune_1
C_2171	15246	9491	fibrous	fibrous	a_others	a_others	a_others	fibrous_1
C_2173	15756	14713	tumor	tumor_1	a_others	a_others	a_others	tumor_1
C_2175	14751	19355	necrosis	necrosis_1	necrosis_1	a_others	necrosis	necrosis_2
C_2179	13983	7317	fibrous	fibrous	a_others	a_others	a_others	fibrous_1
C_2183	8687	12688	immune	immune_2	a_others	immune	a_others	immune_2
C_2185	8938	10512	tumor	tumor_5	a_others	a_others	a_others	tumor_6
C_2186	15507	18919	necrosis	necrosis_1	necrosis_1	a_others	necrosis	necrosis_2
C_2187	12226	18777	tumor	tumor_6	a_others	a_others	a_others	tumor_7
C_2189	13733	10363	necrosis	a_others	a_others	a_others	a_others	necrosis_1
C_2192	16509	10215	immune	immune_1	a_others	a_others	immune	immune_1
C_2194	8945	18345	tumor	tumor_3	a_others	a_others	a_others	tumor_3
C_2195	9946	9351	fibrous	fibrous	a_others	a_others	a_others	fibrous_2
C_2196	15002	18630	necrosis	necrosis_1	necrosis_1	a_others	necrosis	necrosis_2
C_2198	14498	19501	necrosis	necrosis_1	necrosis_1	a_others	necrosis	necrosis_2
C_2202	15004	20661	tumor	tumor_6	a_others	a_others	a_others	tumor_7
C_2204	20047	14854	tumor	a_others	a_others	a_others	a_others	tumor_5
C_2206	6418	15736	immune	immune_2	a_others	immune	a_others	immune_2
C_2208	20295	10357	fibrous	fibrous	a_others	a_others	a_others	fibrous_1
C_2209	20301	17029	fibrous	fibrous	a_others	a_others	a_others	fibrous_3
C_2210	15509	20950	tumor	tumor_6	a_others	a_others	a_others	tumor_7
C_2212	21056	14273	fibrous	fibrous	a_others	a_others	a_others	fibrous_3
C_2213	20299	14128	tumor	a_others	a_others	a_others	a_others	tumor_5
C_2214	11968	11960	tumor	tumor_4	a_others	a_others	a_others	tumor_4
C_2215	14741	8331	fibrous	fibrous	a_others	a_others	a_others	fibrous_1
C_2216	12983	18922	tumor	tumor_6	a_others	a_others	a_others	tumor_7
C_2217	15251	15003	tumor	tumor_1	a_others	a_others	a_others	tumor_1
C_2218	8183	12979	tumor	tumor_2	a_others	tumor	a_others	tumor_2
C_2221	7683	18781	fibrous	fibrous	a_others	a_others	a_others	fibrous_4
C_2225	14996	11087	tumor	tumor_4	a_others	a_others	a_others	tumor_4
C_2226	11215	17328	tumor	tumor_6	a_others	a_others	a_others	tumor_7
C_2227	15762	21385	tumor	tumor_6	a_others	a_others	a_others	tumor_7
C_2229	14236	8622	fat	a_others	a_others	a_others	a_others	fat
C_2231	10707	12977	tumor	tumor_4	a_others	a_others	a_others	tumor_4
C_2232	7684	19652	fibrous	fibrous	a_others	a_others	a_others	fibrous_4
C_2233	10706	12396	tumor	tumor_4	a_others	a_others	a_others	tumor_4
C_2234	19792	12388	necrosis	necrosis_2	necrosis_2	a_others	a_others	necrosis_3
C_2236	15753	11521	fibrous	fibrous	a_others	a_others	a_others	fibrous_1
C_2237	13228	10073	necrosis	a_others	a_others	a_others	a_others	necrosis_1
C_2242	14236	8332	fibrous	fibrous	a_others	a_others	a_others	fibrous_1
C_2247	13740	18196	tumor	tumor_6	a_others	a_others	a_others	tumor_7
C_2249	8437	14864	tumor	tumor_2	a_others	tumor	a_others	tumor_2
C_2250	20800	10647	fibrous	fibrous	a_others	a_others	a_others	fibrous_1
C_2255	16514	15437	fibrous	fibrous	a_others	a_others	a_others	fibrous_1
C_2256	8944	17765	tumor	tumor_3	a_others	a_others	a_others	tumor_3
C_2257	15000	16019	tumor	tumor_1	a_others	a_others	a_others	tumor_1
C_2258	19285	10068	fibrous	fibrous	a_others	a_others	a_others	fibrous_1
C_2262	14992	7025	fibrous	fibrous	a_others	a_others	a_others	fibrous_1
C_2263	15249	11812	tumor	tumor_4	a_others	a_others	a_others	tumor_4
C_2264	18780	9778	immune	immune_1	a_others	a_others	immune	immune_1
C_2266	11465	14862	tumor	tumor_4	a_others	a_others	a_others	tumor_4
C_2268	20805	16159	fibrous	fibrous	a_others	a_others	a_others	fibrous_3
C_2269	9194	15299	immune	immune_2	a_others	immune	a_others	immune_2
C_2271	6670	14721	tumor	tumor_2	a_others	tumor	a_others	tumor_2
C_2272	14491	11378	tumor	tumor_4	a_others	a_others	a_others	tumor_4
C_2273	17012	8184	immune	immune_1	a_others	a_others	immune	immune_1
C_2274	14243	16165	tumor	tumor_1	a_others	a_others	a_others	tumor_1
C_2276	15003	18920	necrosis	necrosis_1	necrosis_1	a_others	necrosis	necrosis_2
C_2277	20300	15579	tumor	a_others	a_others	a_others	a_others	tumor_5
C_2278	19795	15289	tumor	a_others	a_others	a_others	a_others	tumor_5
C_2279	8938	11092	tumor	tumor_5	a_others	a_others	a_others	tumor_6
C_2281	19284	8907	fibrous	fibrous	a_others	a_others	a_others	fibrous_1
C_2282	19289	14709	necrosis	necrosis_2	necrosis_2	a_others	a_others	necrosis_3
C_2284	13480	10218	necrosis	a_others	a_others	a_others	a_others	necrosis_1
C_2286	8689	15009	tumor	tumor_2	a_others	tumor	a_others	tumor_2
C_2287	9451	20666	fat	a_others	a_others	a_others	a_others	fat
C_2288	19291	16740	fibrous	fibrous	a_others	a_others	a_others	fibrous_3
C_2292	16262	16453	tumor	a_others	a_others	a_others	a_others	tumor_5
C_2293	9196	17620	tumor	tumor_3	a_others	a_others	a_others	tumor_3
C_2298	16001	6734	fibrous	fibrous	a_others	a_others	a_others	fibrous_1
C_2299	10200	10656	fibrous	fibrous	a_others	a_others	a_others	fibrous_2
C_2300	16512	13116	fibrous	fibrous	a_others	a_others	a_others	fibrous_1
C_2301	18787	17031	fibrous	fibrous	a_others	a_others	a_others	fibrous_3
C_2302	14235	6881	fibrous	fibrous	a_others	a_others	a_others	fibrous_1
C_2305	15257	20805	tumor	tumor_6	a_others	a_others	a_others	tumor_7
C_2309	15507	18049	necrosis	necrosis_1	necrosis_1	a_others	necrosis	necrosis_2
C_2310	20803	14128	fibrous	fibrous	a_others	a_others	a_others	fibrous_3
C_2312	13982	6736	fibrous	fibrous	a_others	a_others	a_others	fibrous_1
C_2316	16767	15872	tumor	a_others	a_others	a_others	a_others	tumor_5
C_2319	16262	15873	fibrous	fibrous	a_others	a_others	a_others	fibrous_1
C_2324	12225	17617	tumor	tumor_6	a_others	a_others	a_others	tumor_7
C_2328	14498	18630	necrosis	necrosis_1	necrosis_1	a_others	necrosis	necrosis_2
C_2330	11207	7754	immune	a_others	a_others	a_others	a_others	immune_3
C_2333	8942	15734	immune	immune_2	a_others	immune	a_others	immune_2
C_2335	12721	7753	tumor	a_others	a_others	a_others	a_others	tumor_8
C_2338	20044	12243	necrosis	necrosis_2	necrosis_2	a_others	a_others	necrosis_3
C_2339	9695	10367	fibrous	fibrous	a_others	a_others	a_others	fibrous_2
C_2341	14749	17615	necrosis	necrosis_1	necrosis_1	a_others	necrosis	necrosis_2
C_2346	5914	16317	immune	immune_2	a_others	immune	a_others	immune_2
C_2351	8435	13124	tumor	tumor_2	a_others	tumor	a_others	tumor_2
C_2353	15246	8911	fibrous	fibrous	a_others	a_others	a_others	fibrous_1
C_2354	14499	19791	necrosis	necrosis_1	necrosis_1	a_others	necrosis	necrosis_2
C_2357	18527	8763	immune	immune_1	a_others	a_others	immune	immune_1
C_2358	11213	15007	tumor	tumor_4	a_others	a_others	a_others	tumor_4
C_2359	19291	16160	tumor	a_others	a_others	a_others	a_others	tumor_5
C_2360	7932	15155	tumor	tumor_2	a_others	tumor	a_others	tumor_2
C_2362	10207	19069	tumor	tumor_6	a_others	a_others	a_others	tumor_7
C_2363	8685	10367	tumor	tumor_5	a_others	a_others	a_others	tumor_6
C_2367	9693	8626	tumor	tumor_5	a_others	a_others	a_others	tumor_6
C_2368	18784	13549	necrosis	necrosis_2	necrosis_2	a_others	a_others	necrosis_3
C_2369	15758	16453	fibrous	fibrous	a_others	a_others	a_others	fibrous_1
C_2370	12216	7463	tumor	a_others	a_others	a_others	a_others	tumor_8
C_2371	12224	16456	immune	a_others	a_others	a_others	a_others	immune_2
C_2372	14489	9637	tumor	tumor_4	a_others	a_others	a_others	tumor_4
C_2375	19034	11664	necrosis	necrosis_2	necrosis_2	a_others	a_others	necrosis_3
C_2378	15254	17614	necrosis	necrosis_1	necrosis_1	a_others	necrosis	necrosis_2
C_2381	11459	7319	immune	a_others	a_others	a_others	a_others	immune_3
C_2386	15507	18339	necrosis	necrosis_1	necrosis_1	a_others	necrosis	necrosis_2
C_2391	16516	17758	tumor	a_others	a_others	a_others	a_others	tumor_5
C_2392	16759	7749	fibrous	fibrous	a_others	a_others	a_others	fibrous_1
C_2393	10449	7610	immune	a_others	a_others	a_others	a_others	immune_3
C_2395	13989	14279	tumor	tumor_1	a_others	a_others	a_others	tumor_1
C_2396	10452	10221	fibrous	fibrous	a_others	a_others	a_others	fibrous_2
C_2398	15252	15293	tumor	tumor_1	a_others	a_others	a_others	tumor_1
C_2400	12476	16021	immune	a_others	a_others	a_others	a_others	immune_2
C_2402	6923	16026	tumor	tumor_3	a_others	a_others	a_others	tumor_3
C_2406	15506	17469	necrosis	necrosis_1	necrosis_1	a_others	necrosis	necrosis_2
C_2407	17527	18918	fibrous	fibrous	a_others	a_others	a_others	fibrous_1
C_2408	13730	7462	fibrous	fibrous	a_others	a_others	a_others	fibrous_1
C_2411	15753	11812	fibrous	fibrous	a_others	a_others	a_others	fibrous_1
C_2412	16258	11811	fibrous	fibrous	a_others	a_others	a_others	fibrous_1
C_2413	13490	21242	tumor	tumor_6	a_others	a_others	a_others	tumor_7
C_2414	15244	6880	fibrous	fibrous	a_others	a_others	a_others	fibrous_1
C_2416	15251	14423	tumor	tumor_1	a_others	a_others	a_others	tumor_1
C_2419	15002	17759	necrosis	necrosis_1	necrosis_1	a_others	necrosis	necrosis_2
C_2422	12468	7318	tumor	a_others	a_others	a_others	a_others	tumor_8
C_2424	9696	11527	fibrous	fibrous	a_others	a_others	a_others	fibrous_2
C_2426	19036	13694	necrosis	necrosis_2	necrosis_2	a_others	a_others	necrosis_3
C_2428	8693	19651	fibrous	fibrous	a_others	a_others	a_others	fibrous_4
C_2430	8179	8627	fibrous	fibrous	a_others	a_others	a_others	fibrous_1
C_2432	17519	10505	immune	immune_1	a_others	a_others	immune	immune_1
C_2433	20551	14273	tumor	a_others	a_others	a_others	a_others	tumor_5
C_2434	6672	17622	tumor	tumor_3	a_others	a_others	a_others	tumor_3
C_2436	9451	20375	fat	a_others	a_others	a_others	a_others	fat
C_2437	12226	18197	tumor	tumor_6	a_others	a_others	a_others	tumor_7
C_2438	9189	9787	tumor	tumor_5	a_others	a_others	a_others	tumor_6
C_2442	11964	7608	immune	a_others	a_others	a_others	a_others	immune_3
C_2445	8180	10078	tumor	tumor_5	a_others	a_others	a_others	tumor_6
C_2448	16761	9780	immune	immune_1	a_others	a_others	immune	immune_1
C_2449	8943	16605	tumor	tumor_3	a_others	a_others	a_others	tumor_3
C_2450	9442	10222	tumor	tumor_5	a_others	a_others	a_others	tumor_6
C_2451	9703	20230	fat	a_others	a_others	a_others	a_others	fat
C_2453	18788	17901	fibrous	fibrous	a_others	a_others	a_others	fibrous_3
C_2455	12224	16166	immune	a_others	a_others	a_others	a_others	immune_2
C_2456	15749	6590	fibrous	fibrous	a_others	a_others	a_others	fibrous_1
C_2458	14742	9782	tumor	tumor_4	a_others	a_others	a_others	tumor_4
C_2459	19796	16740	fibrous	fibrous	a_others	a_others	a_others	fibrous_3
C_2460	9700	16459	tumor	tumor_3	a_others	a_others	a_others	tumor_3
C_2464	14491	11087	tumor	tumor_4	a_others	a_others	a_others	tumor_4
C_2466	14743	10652	necrosis	a_others	a_others	a_others	a_others	necrosis_1
C_2470	10451	9931	fibrous	fibrous	a_others	a_others	a_others	fibrous_2
C_2471	14493	13408	tumor	tumor_4	a_others	a_others	a_others	tumor_4
C_2472	8940	13703	tumor	tumor_2	a_others	tumor	a_others	tumor_2
C_2473	13985	10218	necrosis	a_others	a_others	a_others	a_others	necrosis_1
C_2475	17265	8619	immune	immune_1	a_others	a_others	immune	immune_1
C_2476	12723	10074	necrosis	a_others	a_others	a_others	a_others	necrosis_1
C_2478	17015	11665	immune	immune_1	a_others	a_others	immune	immune_1
C_2479	16510	11086	immune	immune_1	a_others	a_others	immune	immune_1
C_2480	7179	19072	fibrous	fibrous	a_others	a_others	a_others	fibrous_4
C_2483	11969	13411	tumor	tumor_4	a_others	a_others	a_others	tumor_4
C_2491	7930	13124	tumor	tumor_2	a_others	tumor	a_others	tumor_2
C_2493	9442	10512	tumor	tumor_5	a_others	a_others	a_others	tumor_6
C_2494	20804	14418	fibrous	fibrous	a_others	a_others	a_others	fibrous_3
C_2499	17012	8474	immune	immune_1	a_others	a_others	immune	immune_1
C_2500	15247	9781	fibrous	fibrous	a_others	a_others	a_others	fibrous_1
C_2507	18786	15870	tumor	a_others	a_others	a_others	a_others	tumor_5
C_2511	16512	13697	fibrous	fibrous	a_others	a_others	a_others	fibrous_1
C_2514	11467	16312	immune	a_others	a_others	a_others	a_others	immune_2
C_2516	18780	9488	immune	immune_1	a_others	a_others	immune	immune_1

## Sheet: Supplementary Table 3
	xpixels	ypixels	cell_type	sub_type_1	sub_type_2	sub_type_3	sub_type_4	sub_type_5
0	16467	19883	immune	a_others	a_others	a_others	a_others	immune
1	18720	7839	tumor	tumor_1	a_others	a_others	a_others	tumor2
2	7378	18737	tumor	a_others	a_others	a_others	a_others	tumor1
3	14679	6394	tumor	a_others	a_others	a_others	a_others	tumor2
4	15690	6973	tumor	a_others	a_others	a_others	a_others	tumor2
5	19243	19154	immune	a_others	a_others	a_others	a_others	immune
6	4606	22078	tumor	a_others	a_others	a_others	a_others	tumor1
7	15208	21771	immune	a_others	a_others	a_others	a_others	immune
8	17482	23073	stroma	a_others	a_others	a_others	a_others	stroma2
9	14431	9151	tumor	a_others	a_others	a_others	a_others	tumor2
10	16959	11178	tumor	tumor_5	a_others	a_others	a_others	tumor2
11	20249	17121	immune	immune_1	immune_1	a_others	a_others	immune
12	13167	7847	immune	a_others	a_others	a_others	a_others	immune
13	5352	14387	tumor	a_others	a_others	a_others	a_others	tumor1
14	4354	22223	tumor	a_others	a_others	a_others	a_others	tumor2
15	12675	16552	stroma	stroma_1	a_others	stroma	a_others	stroma2
16	4856	20772	tumor	a_others	a_others	a_others	a_others	tumor2
17	21521	23357	immune	a_others	a_others	a_others	a_others	immune
18	20251	18282	stroma	a_others	a_others	a_others	a_others	stroma2
19	20749	13639	stroma	a_others	a_others	a_others	a_others	stroma2
20	7383	22218	immune	immune_2	immune_2	a_others	immune	immune
21	5867	21060	tumor	a_others	a_others	a_others	a_others	tumor1
22	20499	15235	immune	immune_1	immune_1	a_others	a_others	immune
23	9654	21490	tumor	a_others	a_others	a_others	a_others	tumor1
24	15197	14808	stroma	stroma_1	a_others	stroma	a_others	stroma2
25	19981	6821	stroma	a_others	a_others	a_others	a_others	stroma2
26	15186	7844	stroma	a_others	a_others	a_others	a_others	stroma2
27	21769	20310	stroma	a_others	a_others	a_others	a_others	stroma2
28	3843	18452	tumor	a_others	a_others	a_others	a_others	tumor2
29	6358	12065	tumor	a_others	a_others	a_others	a_others	tumor2
30	11147	7270	stroma	a_others	a_others	a_others	a_others	stroma2
31	10413	22794	stroma	a_others	a_others	a_others	a_others	stroma2
32	20488	8271	tumor	tumor_1	a_others	a_others	a_others	tumor2
33	19485	12915	tumor	a_others	a_others	a_others	a_others	tumor2
34	17719	13063	stroma	a_others	a_others	a_others	a_others	stroma2
35	9895	14090	tumor	a_others	a_others	a_others	a_others	tumor1
36	9887	8868	stroma	stroma_2	a_others	a_others	a_others	stroma1
37	6371	20479	stroma	a_others	a_others	a_others	a_others	stroma1
38	3848	21353	tumor	a_others	a_others	a_others	a_others	tumor2
39	16703	9002	tumor	a_others	a_others	a_others	a_others	tumor2
40	6359	12645	stroma	a_others	a_others	a_others	a_others	stroma1
41	13166	7267	stroma	a_others	a_others	a_others	a_others	stroma1
42	19754	23215	immune	a_others	a_others	a_others	a_others	immune
43	14951	18725	stroma	stroma_1	a_others	stroma	a_others	stroma2
44	14446	19016	stroma	a_others	a_others	a_others	a_others	stroma2
45	7376	17866	stroma	a_others	a_others	a_others	a_others	stroma1
46	11674	21777	tumor	a_others	a_others	a_others	a_others	tumor2
47	15702	15097	stroma	a_others	a_others	a_others	a_others	stroma2
48	12934	20469	tumor	a_others	a_others	a_others	a_others	tumor1
49	3850	22804	tumor	a_others	a_others	a_others	a_others	tumor1
50	20250	17701	tumor	a_others	a_others	a_others	a_others	tumor1
51	17224	19737	tumor	a_others	a_others	a_others	a_others	tumor2
52	21746	5513	immune	a_others	a_others	a_others	a_others	immune
53	9148	21200	tumor	a_others	a_others	a_others	a_others	tumor1
54	7867	8581	stroma	stroma_2	a_others	a_others	a_others	stroma1
55	7120	15110	tumor	a_others	a_others	a_others	a_others	tumor2
56	16196	7552	tumor	a_others	a_others	a_others	a_others	tumor2
57	12164	12491	tumor	a_others	a_others	a_others	a_others	tumor1
58	10386	5095	tumor	a_others	a_others	a_others	a_others	tumor1
59	12418	13506	tumor	a_others	a_others	a_others	a_others	tumor2
60	11901	5673	stroma	a_others	a_others	a_others	a_others	stroma1
61	7376	17576	tumor	tumor_3	a_others	a_others	tumor	tumor1
62	10407	18732	stroma	a_others	a_others	a_others	a_others	stroma1
63	12683	21775	stroma	a_others	a_others	a_others	a_others	stroma2
64	17713	9581	immune	a_others	a_others	a_others	a_others	immune
65	7636	22363	immune	immune_2	immune_2	a_others	immune	immune
66	5357	18159	tumor	a_others	a_others	a_others	a_others	tumor1
67	15694	9874	tumor	tumor_5	a_others	a_others	a_others	tumor2
68	10900	11187	stroma	a_others	a_others	a_others	a_others	stroma1
69	19229	10449	tumor	a_others	a_others	a_others	a_others	tumor1
70	11149	8721	stroma	a_others	a_others	a_others	a_others	stroma2
71	16717	18577	immune	a_others	a_others	a_others	a_others	immune
72	6109	14531	stroma	a_others	a_others	a_others	a_others	stroma1
73	15187	8134	immune	a_others	a_others	a_others	a_others	immune
74	18723	9580	stroma	a_others	a_others	a_others	a_others	stroma2
75	7624	14819	tumor	a_others	a_others	a_others	a_others	tumor1
76	11150	9591	tumor	a_others	a_others	a_others	a_others	tumor2
77	16217	21480	stroma	a_others	a_others	a_others	a_others	stroma2
78	10660	19457	stroma	a_others	a_others	a_others	a_others	stroma2
79	8139	21492	immune	immune_2	immune_2	a_others	immune	immune
80	20741	8416	immune	a_others	a_others	a_others	a_others	immune
81	19990	12624	immune	a_others	a_others	a_others	a_others	immune
82	12916	8573	tumor	a_others	a_others	a_others	a_others	tumor2
83	5358	18450	tumor	a_others	a_others	a_others	a_others	tumor1
84	20233	6676	stroma	a_others	a_others	a_others	a_others	stroma2
85	7363	9452	stroma	stroma_2	a_others	a_others	a_others	stroma1
86	7618	10757	tumor	a_others	a_others	a_others	a_others	tumor2
87	17962	7114	stroma	a_others	a_others	a_others	a_others	stroma2
88	20745	11317	immune	a_others	a_others	a_others	a_others	immune
89	18236	21476	stroma	a_others	a_others	a_others	a_others	stroma2
90	5113	23237	tumor	a_others	a_others	a_others	a_others	tumor2
91	13941	19017	tumor	a_others	a_others	a_others	a_others	tumor2
92	5858	15257	stroma	a_others	a_others	a_others	a_others	stroma1
93	9897	15251	tumor	a_others	a_others	a_others	a_others	tumor1
94	15455	18434	tumor	tumor_2	a_others	a_others	a_others	tumor2
95	6866	14385	tumor	a_others	a_others	a_others	a_others	tumor1
96	3841	16711	tumor	a_others	a_others	a_others	a_others	tumor2
97	19492	16977	immune	immune_1	immune_1	a_others	a_others	immune
98	12936	22210	stroma	a_others	a_others	a_others	a_others	stroma2
99	17469	14949	stroma	a_others	a_others	a_others	a_others	stroma2
100	7882	18446	tumor	a_others	a_others	a_others	a_others	tumor1
101	18466	6243	tumor	a_others	a_others	a_others	a_others	tumor2
102	21772	22342	immune	a_others	a_others	a_others	a_others	immune
103	17218	15675	stroma	a_others	a_others	a_others	a_others	stroma2
104	7621	12788	stroma	a_others	a_others	a_others	a_others	stroma1
105	9898	16121	tumor	a_others	a_others	a_others	a_others	tumor2
106	8894	20185	tumor	a_others	a_others	a_others	a_others	tumor1
107	20747	12768	immune	a_others	a_others	a_others	a_others	immune
108	9643	14526	tumor	a_others	a_others	a_others	a_others	tumor1
109	17475	18721	tumor	a_others	a_others	a_others	a_others	tumor2
110	15696	10745	tumor	tumor_5	a_others	a_others	a_others	tumor2
111	15949	11180	tumor	tumor_5	a_others	a_others	a_others	tumor2
112	9890	10899	stroma	a_others	a_others	a_others	a_others	stroma1
113	22274	20890	stroma	a_others	a_others	a_others	a_others	stroma2
114	6113	17143	tumor	tumor_3	a_others	a_others	tumor	tumor1
115	12927	15827	tumor	tumor_4	a_others	tumor	a_others	tumor2
116	9378	6547	tumor	a_others	a_others	a_others	a_others	tumor2
117	22783	23501	immune	a_others	a_others	a_others	a_others	immune
118	15712	21480	stroma	a_others	a_others	a_others	a_others	stroma1
119	4843	12067	immune	a_others	a_others	a_others	a_others	immune
120	17720	13933	stroma	a_others	a_others	a_others	a_others	stroma2
121	13425	11474	tumor	tumor_4	a_others	tumor	a_others	tumor2
122	18989	18429	tumor	a_others	a_others	a_others	a_others	tumor1
123	6872	18447	tumor	a_others	a_others	a_others	a_others	tumor1
124	6606	9018	tumor	a_others	a_others	a_others	a_others	tumor2
125	12679	18583	stroma	stroma_1	a_others	stroma	a_others	stroma2
126	17211	11033	stroma	a_others	a_others	a_others	a_others	stroma2
127	6119	21205	immune	a_others	a_others	a_others	a_others	immune
128	16725	23510	immune	a_others	a_others	a_others	a_others	immune
129	7876	14674	stroma	a_others	a_others	a_others	a_others	stroma1
130	8886	14672	stroma	a_others	a_others	a_others	a_others	stroma1
131	4600	18016	tumor	a_others	a_others	a_others	a_others	tumor2
132	5601	12211	tumor	a_others	a_others	a_others	a_others	tumor2
133	8371	7709	tumor	a_others	a_others	a_others	a_others	tumor2
134	11149	9011	stroma	a_others	a_others	a_others	a_others	stroma1
135	7361	8001	tumor	a_others	a_others	a_others	a_others	tumor2
136	11650	6109	stroma	a_others	a_others	a_others	a_others	stroma1
137	5096	12212	tumor	a_others	a_others	a_others	a_others	tumor2
138	9404	23086	immune	a_others	a_others	a_others	a_others	immune
139	22757	6092	tumor	a_others	a_others	a_others	a_others	tumor1
140	8899	23377	tumor	a_others	a_others	a_others	a_others	tumor1
141	7110	8727	tumor	a_others	a_others	a_others	a_others	tumor2
142	21013	21617	tumor	a_others	a_others	a_others	a_others	tumor1
143	18981	12916	tumor	a_others	a_others	a_others	a_others	tumor2
144	4096	18887	stroma	a_others	a_others	a_others	a_others	stroma1
145	12925	14956	tumor	tumor_4	a_others	tumor	a_others	tumor2
146	10644	9012	stroma	a_others	a_others	a_others	a_others	stroma2
147	12675	16262	stroma	stroma_1	a_others	stroma	a_others	stroma2
148	13674	9297	stroma	a_others	a_others	a_others	a_others	stroma2
149	12928	16697	stroma	stroma_1	a_others	stroma	a_others	stroma2
150	18740	20895	stroma	a_others	a_others	a_others	a_others	stroma2
151	18725	10740	tumor	tumor_5	a_others	a_others	a_others	tumor2
152	10406	18152	stroma	a_others	a_others	a_others	a_others	stroma1
153	18732	15673	immune	immune_1	immune_1	a_others	a_others	immune
154	17217	15095	immune	a_others	a_others	a_others	a_others	immune
155	22509	9429	stroma	a_others	a_others	a_others	a_others	stroma2
156	16216	20609	stroma	a_others	a_others	a_others	a_others	stroma2
157	20236	8417	tumor	tumor_1	a_others	a_others	a_others	tumor2
158	8647	23232	tumor	a_others	a_others	a_others	a_others	tumor1
159	19249	23216	immune	a_others	a_others	a_others	a_others	immune
160	20752	15670	immune	immune_1	immune_1	a_others	a_others	immune
161	6880	23380	immune	immune_2	immune_2	a_others	immune	immune
162	6116	19174	tumor	a_others	a_others	a_others	a_others	tumor2
163	18219	10161	tumor	tumor_5	a_others	a_others	a_others	tumor2
164	16459	14951	immune	a_others	a_others	a_others	a_others	immune
165	12674	15682	immune	a_others	a_others	a_others	a_others	immune
166	4593	13373	tumor	a_others	a_others	a_others	a_others	tumor2
167	10902	12058	stroma	a_others	a_others	a_others	a_others	stroma1
168	13692	20903	tumor	a_others	a_others	a_others	a_others	tumor1
169	10658	17716	tumor	a_others	a_others	a_others	a_others	tumor1
170	14451	22208	tumor	a_others	a_others	a_others	a_others	tumor2
171	9890	10609	stroma	a_others	a_others	a_others	a_others	stroma2
172	11406	11767	stroma	a_others	a_others	a_others	a_others	stroma1
173	19731	8127	tumor	tumor_1	a_others	a_others	a_others	tumor2
174	10406	18442	stroma	a_others	a_others	a_others	a_others	stroma1
175	18974	8854	immune	a_others	a_others	a_others	a_others	immune
176	22782	22630	tumor	a_others	a_others	a_others	a_others	tumor1
177	10152	16846	tumor	a_others	a_others	a_others	a_others	tumor1
178	14950	18435	stroma	stroma_1	a_others	stroma	a_others	stroma2
179	8629	11916	stroma	a_others	a_others	a_others	a_others	stroma1
180	12160	9590	tumor	a_others	a_others	a_others	a_others	tumor2
181	15205	19740	stroma	a_others	a_others	a_others	a_others	stroma2
182	9152	23231	tumor	a_others	a_others	a_others	a_others	tumor1
183	13668	5525	stroma	a_others	a_others	a_others	a_others	stroma2
184	14178	8716	tumor	a_others	a_others	a_others	a_others	tumor1
185	10893	6545	tumor	a_others	a_others	a_others	a_others	tumor2
186	14953	20176	tumor	a_others	a_others	a_others	a_others	tumor2
187	16198	9003	immune	a_others	a_others	a_others	a_others	immune
188	21249	10446	immune	a_others	a_others	a_others	a_others	immune
189	16967	16691	tumor	tumor_2	a_others	a_others	a_others	tumor2
190	8390	20186	tumor	a_others	a_others	a_others	a_others	tumor1
191	15442	10020	immune	a_others	a_others	a_others	a_others	immune
192	20507	20457	immune	a_others	a_others	a_others	a_others	immune
193	5098	13953	tumor	a_others	a_others	a_others	a_others	tumor1
194	21004	15234	tumor	a_others	a_others	a_others	a_others	tumor1
195	12917	9443	tumor	a_others	a_others	a_others	a_others	tumor2
196	16958	10598	tumor	tumor_5	a_others	a_others	a_others	tumor2
197	22781	21760	stroma	a_others	a_others	a_others	a_others	stroma2
198	5101	15403	tumor	a_others	a_others	a_others	a_others	tumor2
199	16976	22784	stroma	a_others	a_others	a_others	a_others	stroma2
200	9633	7853	tumor	a_others	a_others	a_others	a_others	tumor1
201	20744	10447	immune	a_others	a_others	a_others	a_others	immune
202	16959	11758	immune	a_others	a_others	a_others	a_others	immune
203	15959	17563	tumor	tumor_2	a_others	a_others	a_others	tumor2
204	5614	21206	tumor	a_others	a_others	a_others	a_others	tumor1
205	8644	21201	tumor	a_others	a_others	a_others	a_others	tumor1
206	23267	9863	stroma	a_others	a_others	a_others	a_others	stroma2
207	10135	6111	tumor	a_others	a_others	a_others	a_others	tumor2
208	5852	11195	tumor	a_others	a_others	a_others	a_others	tumor2
209	15435	5377	tumor	a_others	a_others	a_others	a_others	tumor2
210	16216	20899	stroma	a_others	a_others	a_others	a_others	stroma2
211	10661	19747	tumor	a_others	a_others	a_others	a_others	tumor1
212	12915	8283	tumor	a_others	a_others	a_others	a_others	tumor2
213	21248	9866	stroma	a_others	a_others	a_others	a_others	stroma2
214	7115	11919	stroma	a_others	a_others	a_others	a_others	stroma1
215	13685	16551	stroma	stroma_1	a_others	stroma	a_others	stroma2
216	14450	21627	stroma	a_others	a_others	a_others	a_others	stroma2
217	5856	13806	tumor	a_others	a_others	a_others	a_others	tumor2
218	21770	20891	stroma	a_others	a_others	a_others	a_others	stroma2
219	20754	17120	immune	immune_1	immune_1	a_others	a_others	immune
220	16953	7406	tumor	a_others	a_others	a_others	a_others	tumor2
221	10410	21053	tumor	a_others	a_others	a_others	a_others	tumor1
222	13417	6541	tumor	a_others	a_others	a_others	a_others	tumor2
223	11921	18440	stroma	stroma_1	a_others	stroma	a_others	stroma2
224	16700	7261	tumor	a_others	a_others	a_others	a_others	tumor2
225	4853	18741	tumor	a_others	a_others	a_others	a_others	tumor1
226	15946	9439	tumor	tumor_5	a_others	a_others	a_others	tumor2
227	14947	16404	tumor	tumor_2	a_others	a_others	a_others	tumor2
228	9639	11915	stroma	a_others	a_others	a_others	a_others	stroma2
229	7614	8146	tumor	a_others	a_others	a_others	a_others	tumor2
230	9649	18588	tumor	a_others	a_others	a_others	a_others	tumor2
231	10156	19748	tumor	a_others	a_others	a_others	a_others	tumor1
232	10147	13655	tumor	a_others	a_others	a_others	a_others	tumor1
233	8640	19170	tumor	a_others	a_others	a_others	a_others	tumor1
234	4607	22948	tumor	a_others	a_others	a_others	a_others	tumor1
235	11399	7415	stroma	a_others	a_others	a_others	a_others	stroma2
236	8627	10175	tumor	a_others	a_others	a_others	a_others	tumor2
237	20233	6386	immune	a_others	a_others	a_others	a_others	immune
238	17712	9001	stroma	a_others	a_others	a_others	a_others	stroma2
239	20490	9722	tumor	a_others	a_others	a_others	a_others	tumor1
240	21012	20747	tumor	a_others	a_others	a_others	a_others	tumor1
241	13931	12343	tumor	tumor_4	a_others	tumor	a_others	tumor2
242	18478	14658	stroma	a_others	a_others	a_others	a_others	stroma2
243	16711	14225	stroma	a_others	a_others	a_others	a_others	stroma2
244	9649	18298	tumor	a_others	a_others	a_others	a_others	tumor1
245	20496	13494	stroma	a_others	a_others	a_others	a_others	stroma2
246	20500	16105	immune	immune_1	immune_1	a_others	a_others	immune
247	16206	14226	tumor	tumor_5	a_others	a_others	a_others	tumor2
248	15201	17129	tumor	tumor_2	a_others	a_others	a_others	tumor2
249	20001	19878	immune	a_others	a_others	a_others	a_others	immune
250	20738	6385	stroma	a_others	a_others	a_others	a_others	stroma2
251	20257	22344	stroma	a_others	a_others	a_others	a_others	stroma2
252	7125	18302	immune	a_others	a_others	a_others	a_others	immune
253	6614	14821	stroma	a_others	a_others	a_others	a_others	stroma1
254	19982	7402	tumor	tumor_1	a_others	a_others	a_others	tumor2
255	3840	16421	tumor	a_others	a_others	a_others	a_others	tumor2
256	15435	5668	tumor	a_others	a_others	a_others	a_others	tumor2
257	19747	19153	tumor	a_others	a_others	a_others	a_others	tumor1
258	14948	17274	immune	a_others	a_others	a_others	a_others	immune
259	5613	20045	tumor	a_others	a_others	a_others	a_others	tumor1
260	11917	15538	stroma	stroma_1	a_others	stroma	a_others	stroma2
261	9383	9449	stroma	a_others	a_others	a_others	a_others	stroma2
262	11401	8865	stroma	a_others	a_others	a_others	a_others	stroma1
263	13163	5236	stroma	a_others	a_others	a_others	a_others	stroma2
264	16209	15967	tumor	tumor_2	a_others	a_others	a_others	tumor2
265	11151	10462	tumor	a_others	a_others	a_others	a_others	tumor2
266	19240	17703	stroma	a_others	a_others	a_others	a_others	stroma2
267	4856	20481	tumor	a_others	a_others	a_others	a_others	tumor1
268	14947	16114	tumor	tumor_2	a_others	a_others	a_others	tumor2
269	23265	8122	immune	a_others	a_others	a_others	a_others	immune
270	14429	7990	tumor	a_others	a_others	a_others	a_others	tumor2
271	12917	9734	stroma	a_others	a_others	a_others	a_others	stroma1
272	4341	14099	immune	a_others	a_others	a_others	a_others	immune
273	18218	9580	stroma	a_others	a_others	a_others	a_others	stroma2
274	5867	21350	tumor	a_others	a_others	a_others	a_others	tumor1
275	16718	19158	immune	a_others	a_others	a_others	a_others	immune
276	11650	6399	stroma	a_others	a_others	a_others	a_others	stroma1
277	10909	16990	stroma	a_others	a_others	a_others	a_others	stroma1
278	14705	22933	stroma	a_others	a_others	a_others	a_others	stroma2
279	9894	13220	tumor	a_others	a_others	a_others	a_others	tumor1
280	7384	23089	immune	immune_2	immune_2	a_others	immune	immune
281	14950	18145	tumor	tumor_2	a_others	a_others	a_others	tumor2
282	7371	14384	tumor	a_others	a_others	a_others	a_others	tumor1
283	18972	7403	tumor	tumor_1	a_others	a_others	a_others	tumor2
284	11674	22067	stroma	a_others	a_others	a_others	a_others	stroma1
285	9892	12349	stroma	a_others	a_others	a_others	a_others	stroma1
286	8628	10756	tumor	a_others	a_others	a_others	a_others	tumor2
287	3851	23384	immune	a_others	a_others	a_others	a_others	immune
288	7610	5825	stroma	a_others	a_others	a_others	a_others	stroma2
289	20235	7546	tumor	tumor_1	a_others	a_others	a_others	tumor2
290	10143	11334	stroma	a_others	a_others	a_others	a_others	stroma2
291	14197	21193	stroma	a_others	a_others	a_others	a_others	stroma2
292	11664	15393	stroma	stroma_1	a_others	stroma	a_others	stroma2
293	5606	15403	tumor	a_others	a_others	a_others	a_others	tumor2
294	10654	15395	tumor	a_others	a_others	a_others	a_others	tumor2
295	18488	21041	stroma	a_others	a_others	a_others	a_others	stroma2
296	8118	7565	tumor	a_others	a_others	a_others	a_others	tumor2
297	16960	12049	tumor	tumor_5	a_others	a_others	a_others	tumor2
298	18742	21766	stroma	a_others	a_others	a_others	a_others	stroma2
299	16955	8567	stroma	a_others	a_others	a_others	a_others	stroma2
300	5602	13372	tumor	a_others	a_others	a_others	a_others	tumor1
301	6360	13516	tumor	a_others	a_others	a_others	a_others	tumor1
302	18738	19445	stroma	a_others	a_others	a_others	a_others	stroma2
303	6365	16707	tumor	tumor_3	a_others	a_others	tumor	tumor1
304	21262	18861	stroma	a_others	a_others	a_others	a_others	stroma2
305	17221	17706	tumor	tumor_2	a_others	a_others	a_others	tumor2
306	16705	10743	tumor	tumor_5	a_others	a_others	a_others	tumor2
307	13415	5090	immune	a_others	a_others	a_others	a_others	immune
308	15438	7118	stroma	a_others	a_others	a_others	a_others	stroma2
309	8645	22362	tumor	a_others	a_others	a_others	a_others	tumor1
310	3849	21934	tumor	a_others	a_others	a_others	a_others	tumor1
311	9138	14237	stroma	a_others	a_others	a_others	a_others	stroma1
312	11903	6834	stroma	a_others	a_others	a_others	a_others	stroma1
313	17719	13353	stroma	a_others	a_others	a_others	a_others	stroma2
314	14448	19886	stroma	a_others	a_others	a_others	a_others	stroma2
315	14439	14083	tumor	tumor_4	a_others	tumor	a_others	tumor2
316	23266	8992	stroma	a_others	a_others	a_others	a_others	stroma2
317	14181	10457	tumor	a_others	a_others	a_others	a_others	tumor2
318	15200	16839	tumor	tumor_2	a_others	a_others	a_others	tumor2
319	6111	15982	tumor	tumor_3	a_others	a_others	tumor	tumor1
320	4849	15839	tumor	a_others	a_others	a_others	a_others	tumor2
321	22759	7542	tumor	a_others	a_others	a_others	a_others	tumor1
322	13943	20177	stroma	a_others	a_others	a_others	a_others	stroma1
323	16710	13935	stroma	a_others	a_others	a_others	a_others	stroma2
324	22256	8994	stroma	a_others	a_others	a_others	a_others	stroma2
325	22272	19439	tumor	a_others	a_others	a_others	a_others	tumor1
326	8140	21782	immune	immune_2	immune_2	a_others	immune	immune
327	4595	14824	tumor	a_others	a_others	a_others	a_others	tumor1
328	8896	21056	immune	immune_2	immune_2	a_others	immune	immune
329	20252	19152	stroma	a_others	a_others	a_others	a_others	stroma2
330	17212	12193	tumor	tumor_5	a_others	a_others	a_others	tumor2
331	8125	12207	tumor	a_others	a_others	a_others	a_others	tumor2
332	21516	20456	stroma	a_others	a_others	a_others	a_others	stroma2
333	5608	16853	immune	a_others	a_others	a_others	a_others	immune
334	11408	12927	stroma	a_others	a_others	a_others	a_others	stroma1
335	14196	20612	tumor	a_others	a_others	a_others	a_others	tumor1
336	9656	22650	tumor	a_others	a_others	a_others	a_others	tumor1
337	15956	16112	immune	a_others	a_others	a_others	a_others	immune
338	13416	5671	stroma	a_others	a_others	a_others	a_others	stroma1
339	4848	15549	tumor	a_others	a_others	a_others	a_others	tumor2
340	4592	13083	tumor	a_others	a_others	a_others	a_others	tumor2
341	6118	20044	tumor	a_others	a_others	a_others	a_others	tumor1
342	15960	18724	immune	a_others	a_others	a_others	a_others	immune
343	13428	13215	tumor	tumor_4	a_others	tumor	a_others	tumor2
344	14932	6829	immune	a_others	a_others	a_others	a_others	immune
345	14434	11182	tumor	a_others	a_others	a_others	a_others	tumor2
346	11415	17570	stroma	stroma_1	a_others	stroma	a_others	stroma2
347	10139	8722	stroma	a_others	a_others	a_others	a_others	stroma2
348	13171	10459	tumor	a_others	a_others	a_others	a_others	tumor2
349	18991	19589	immune	a_others	a_others	a_others	a_others	immune
350	19228	9289	immune	a_others	a_others	a_others	a_others	immune
351	21248	10156	immune	a_others	a_others	a_others	a_others	immune
352	18226	14513	stroma	a_others	a_others	a_others	a_others	stroma2
353	18743	22926	immune	a_others	a_others	a_others	a_others	immune
354	13437	19598	stroma	a_others	a_others	a_others	a_others	stroma1
355	14436	12052	immune	a_others	a_others	a_others	a_others	immune
356	22252	6383	tumor	a_others	a_others	a_others	a_others	tumor1
357	21014	22198	tumor	a_others	a_others	a_others	a_others	tumor1
358	6856	8002	tumor	a_others	a_others	a_others	a_others	tumor2
359	17968	10886	tumor	tumor_5	a_others	a_others	a_others	tumor2
360	21262	19441	immune	a_others	a_others	a_others	a_others	immune
361	15958	17273	immune	a_others	a_others	a_others	a_others	immune
362	9149	21781	tumor	a_others	a_others	a_others	a_others	tumor1
363	7119	14530	stroma	a_others	a_others	a_others	a_others	stroma1
364	7890	23378	tumor	a_others	a_others	a_others	a_others	tumor2
365	5355	16709	tumor	tumor_3	a_others	a_others	tumor	tumor1
366	6106	12791	tumor	a_others	a_others	a_others	a_others	tumor1
367	18214	6679	immune	a_others	a_others	a_others	a_others	immune
368	19236	14801	stroma	a_others	a_others	a_others	a_others	stroma2
369	10905	14669	tumor	a_others	a_others	a_others	a_others	tumor1
370	21763	16539	immune	a_others	a_others	a_others	a_others	immune
371	18995	22201	stroma	a_others	a_others	a_others	a_others	stroma2
372	17481	22493	immune	a_others	a_others	a_others	a_others	immune
373	12931	18438	stroma	stroma_1	a_others	stroma	a_others	stroma2
374	16714	16546	tumor	tumor_2	a_others	a_others	a_others	tumor2
375	14953	20466	tumor	a_others	a_others	a_others	a_others	tumor2
376	22510	9719	stroma	a_others	a_others	a_others	a_others	stroma2
377	15456	19305	stroma	a_others	a_others	a_others	a_others	stroma2
378	18720	7258	tumor	tumor_1	a_others	a_others	a_others	tumor2
379	4855	19611	stroma	a_others	a_others	a_others	a_others	stroma1
380	19230	10739	tumor	a_others	a_others	a_others	a_others	tumor1
381	5099	14533	tumor	a_others	a_others	a_others	a_others	tumor2
382	16451	9438	tumor	tumor_5	a_others	a_others	a_others	tumor2
383	11907	9445	tumor	a_others	a_others	a_others	a_others	tumor1
384	14198	21483	stroma	a_others	a_others	a_others	a_others	stroma2
385	21001	13493	stroma	a_others	a_others	a_others	a_others	stroma2
386	12430	21340	stroma	a_others	a_others	a_others	a_others	stroma2
387	20234	7256	tumor	tumor_1	a_others	a_others	a_others	tumor2
388	15439	7699	tumor	a_others	a_others	a_others	a_others	tumor2
389	11906	8574	stroma	a_others	a_others	a_others	a_others	stroma1
390	18744	23217	immune	a_others	a_others	a_others	a_others	immune
391	21766	18570	tumor	a_others	a_others	a_others	a_others	tumor1
392	19986	10013	tumor	a_others	a_others	a_others	a_others	tumor1
393	5850	10034	tumor	a_others	a_others	a_others	a_others	tumor1
394	6113	16853	tumor	tumor_3	a_others	a_others	tumor	tumor1
395	16448	7697	tumor	a_others	a_others	a_others	a_others	tumor2
396	18214	6969	tumor	tumor_1	a_others	a_others	a_others	tumor2
397	10914	20182	stroma	a_others	a_others	a_others	a_others	stroma2
398	9394	16703	stroma	a_others	a_others	a_others	a_others	stroma2
399	12153	5237	stroma	a_others	a_others	a_others	a_others	stroma2
400	10148	14235	tumor	a_others	a_others	a_others	a_others	tumor1
401	12933	19889	tumor	a_others	a_others	a_others	a_others	tumor1
402	13172	11329	stroma	a_others	a_others	a_others	a_others	stroma2
403	6363	15256	tumor	a_others	a_others	a_others	a_others	tumor1
404	19736	11899	tumor	a_others	a_others	a_others	a_others	tumor2
405	10158	20909	tumor	a_others	a_others	a_others	a_others	tumor1
406	5110	21206	tumor	a_others	a_others	a_others	a_others	tumor1
407	17982	19881	tumor	a_others	a_others	a_others	a_others	tumor2
408	12167	13942	tumor	a_others	a_others	a_others	a_others	tumor1
409	8130	15689	tumor	tumor_3	a_others	a_others	tumor	tumor1
410	22020	19875	stroma	a_others	a_others	a_others	a_others	stroma2
411	4596	15404	tumor	a_others	a_others	a_others	a_others	tumor2
412	14693	15389	stroma	stroma_1	a_others	stroma	a_others	stroma2
413	16205	13646	tumor	tumor_5	a_others	a_others	a_others	tumor2
414	14179	9587	tumor	a_others	a_others	a_others	a_others	tumor2
415	12419	14087	stroma	a_others	a_others	a_others	a_others	stroma1
416	11144	5819	tumor	a_others	a_others	a_others	a_others	tumor2
417	22529	22485	stroma	a_others	a_others	a_others	a_others	stroma2
418	3850	23094	tumor	a_others	a_others	a_others	a_others	tumor2
419	10913	19602	stroma	a_others	a_others	a_others	a_others	stroma2
420	13670	6976	stroma	a_others	a_others	a_others	a_others	stroma2
421	4598	16855	tumor	a_others	a_others	a_others	a_others	tumor1
422	22273	19729	stroma	a_others	a_others	a_others	a_others	stroma2
423	7615	9016	tumor	a_others	a_others	a_others	a_others	tumor2
424	22506	7398	stroma	a_others	a_others	a_others	a_others	stroma2
425	19238	15962	immune	immune_1	immune_1	a_others	a_others	immune
426	8391	20766	immune	immune_2	immune_2	a_others	immune	immune
427	16963	13789	immune	a_others	a_others	a_others	a_others	immune
428	17214	13064	tumor	tumor_5	a_others	a_others	a_others	tumor2
429	16209	16257	immune	a_others	a_others	a_others	a_others	immune
430	19224	6677	tumor	tumor_1	a_others	a_others	a_others	tumor2
431	15693	8714	immune	a_others	a_others	a_others	a_others	immune
432	9907	22215	tumor	a_others	a_others	a_others	a_others	tumor1
433	7611	6405	tumor	a_others	a_others	a_others	a_others	tumor2
434	22251	5802	tumor	a_others	a_others	a_others	a_others	tumor2
435	21767	19150	stroma	a_others	a_others	a_others	a_others	stroma2
436	21748	6964	stroma	a_others	a_others	a_others	a_others	stroma2
437	6362	14676	stroma	a_others	a_others	a_others	a_others	stroma1
438	21500	9720	stroma	a_others	a_others	a_others	a_others	stroma2
439	12168	14812	stroma	stroma_1	a_others	stroma	a_others	stroma2
440	21509	15523	immune	a_others	a_others	a_others	a_others	immune
441	14194	19161	stroma	a_others	a_others	a_others	a_others	stroma2
442	20989	5369	tumor	a_others	a_others	a_others	a_others	tumor2
443	14931	5958	tumor	a_others	a_others	a_others	a_others	tumor2
444	16950	5665	immune	a_others	a_others	a_others	a_others	immune
445	8128	14238	stroma	a_others	a_others	a_others	a_others	stroma2
446	4345	16420	tumor	a_others	a_others	a_others	a_others	tumor1
447	14188	15099	tumor	tumor_4	a_others	tumor	a_others	tumor2
448	13676	10748	immune	a_others	a_others	a_others	a_others	immune
449	8622	6984	tumor	a_others	a_others	a_others	a_others	tumor2
450	5854	12936	tumor	a_others	a_others	a_others	a_others	tumor1
451	12178	21486	stroma	a_others	a_others	a_others	a_others	stroma2
452	20252	18862	tumor	a_others	a_others	a_others	a_others	tumor1
453	22762	9573	immune	a_others	a_others	a_others	a_others	immune
454	7372	14965	tumor	a_others	a_others	a_others	a_others	tumor1
455	22530	22776	tumor	a_others	a_others	a_others	a_others	tumor1
456	6628	23525	tumor	a_others	a_others	a_others	a_others	tumor1
457	5864	19319	tumor	a_others	a_others	a_others	a_others	tumor2
458	21756	12186	immune	a_others	a_others	a_others	a_others	immune
459	19730	7547	tumor	tumor_1	a_others	a_others	a_others	tumor2
460	10143	11043	stroma	a_others	a_others	a_others	a_others	stroma2
461	22509	9139	immune	a_others	a_others	a_others	a_others	immune
462	18981	13206	immune	a_others	a_others	a_others	a_others	immune
463	16467	20174	immune	a_others	a_others	a_others	a_others	immune
464	7128	20333	stroma	a_others	a_others	a_others	a_others	stroma1
465	13439	20758	stroma	a_others	a_others	a_others	a_others	stroma1
466	17227	21478	tumor	a_others	a_others	a_others	a_others	tumor2
467	19983	8272	tumor	tumor_1	a_others	a_others	a_others	tumor2
468	7373	15835	tumor	tumor_3	a_others	a_others	tumor	tumor1
469	18725	11030	tumor	tumor_5	a_others	a_others	a_others	tumor2
470	5597	9890	tumor	a_others	a_others	a_others	a_others	tumor2
471	10149	15106	tumor	a_others	a_others	a_others	a_others	tumor1
472	6104	11340	tumor	a_others	a_others	a_others	a_others	tumor2
473	20739	7545	tumor	tumor_1	a_others	a_others	a_others	tumor2
474	19732	9288	immune	a_others	a_others	a_others	a_others	immune
475	15691	7553	stroma	a_others	a_others	a_others	a_others	stroma2
476	11924	20180	tumor	a_others	a_others	a_others	a_others	tumor2
477	9151	22941	tumor	a_others	a_others	a_others	a_others	tumor1
478	18227	15093	stroma	a_others	a_others	a_others	a_others	stroma2
479	15955	15242	stroma	a_others	a_others	a_others	a_others	stroma2
480	21513	18135	stroma	a_others	a_others	a_others	a_others	stroma2
481	8369	6549	stroma	stroma_2	a_others	a_others	a_others	stroma1
482	20760	21182	immune	a_others	a_others	a_others	a_others	immune
483	14453	23368	stroma	a_others	a_others	a_others	a_others	stroma2
484	16197	8423	immune	a_others	a_others	a_others	a_others	immune
485	12928	16407	stroma	stroma_1	a_others	stroma	a_others	stroma2
486	10639	5240	tumor	a_others	a_others	a_others	a_others	tumor2
487	14442	16405	stroma	stroma_1	a_others	stroma	a_others	stroma2
488	5861	17288	tumor	tumor_3	a_others	a_others	tumor	tumor1
489	21262	19151	stroma	a_others	a_others	a_others	a_others	stroma2
490	12938	23371	stroma	a_others	a_others	a_others	a_others	stroma1
491	12926	15246	tumor	tumor_4	a_others	tumor	a_others	tumor2
492	18232	18575	tumor	tumor_2	a_others	a_others	a_others	tumor2
493	15705	17128	tumor	tumor_2	a_others	a_others	a_others	tumor2
494	4850	16709	tumor	a_others	a_others	a_others	a_others	tumor1
495	20995	9431	stroma	a_others	a_others	a_others	a_others	stroma2
496	7877	15254	stroma	a_others	a_others	a_others	a_others	stroma2
497	13189	22355	stroma	a_others	a_others	a_others	a_others	stroma1
498	17204	6390	immune	a_others	a_others	a_others	a_others	immune
499	6375	23381	immune	a_others	a_others	a_others	a_others	immune
500	11413	16409	tumor	a_others	a_others	a_others	a_others	tumor2
501	10647	10753	tumor	a_others	a_others	a_others	a_others	tumor2
502	6355	10324	stroma	a_others	a_others	a_others	a_others	stroma1
503	12165	13071	tumor	a_others	a_others	a_others	a_others	tumor1
504	11410	14378	stroma	a_others	a_others	a_others	a_others	stroma1
505	7111	9597	stroma	a_others	a_others	a_others	a_others	stroma1
506	4593	13663	tumor	a_others	a_others	a_others	a_others	tumor2
507	6621	18883	tumor	a_others	a_others	a_others	a_others	tumor1
508	7364	9742	stroma	a_others	a_others	a_others	a_others	stroma1
509	12930	18148	stroma	stroma_1	a_others	stroma	a_others	stroma2
510	13427	12634	tumor	tumor_4	a_others	tumor	a_others	tumor2
511	15455	18144	tumor	tumor_2	a_others	a_others	a_others	tumor2
512	16715	16836	tumor	tumor_2	a_others	a_others	a_others	tumor2
513	19240	17413	immune	immune_1	immune_1	a_others	a_others	immune
514	3849	22514	immune	a_others	a_others	a_others	a_others	immune
515	10655	15975	stroma	a_others	a_others	a_others	a_others	stroma2
516	11676	23518	stroma	a_others	a_others	a_others	a_others	stroma2
517	14441	15534	stroma	stroma_1	a_others	stroma	a_others	stroma2
518	4845	13228	tumor	a_others	a_others	a_others	a_others	tumor1
519	21241	5514	tumor	a_others	a_others	a_others	a_others	tumor2
520	11154	12202	stroma	a_others	a_others	a_others	a_others	stroma1
521	14932	6539	immune	a_others	a_others	a_others	a_others	immune
522	11924	20471	tumor	a_others	a_others	a_others	a_others	tumor2
523	22505	6527	tumor	a_others	a_others	a_others	a_others	tumor1
524	10905	14089	tumor	a_others	a_others	a_others	a_others	tumor1
525	13670	6686	immune	a_others	a_others	a_others	a_others	immune
526	19224	6967	tumor	tumor_1	a_others	a_others	a_others	tumor2
527	17986	22492	immune	a_others	a_others	a_others	a_others	immune
528	17227	21768	immune	a_others	a_others	a_others	a_others	immune
529	22758	6962	stroma	a_others	a_others	a_others	a_others	stroma2
530	14957	23077	immune	a_others	a_others	a_others	a_others	immune
531	10655	15685	stroma	a_others	a_others	a_others	a_others	stroma1
532	13435	17857	stroma	stroma_1	a_others	stroma	a_others	stroma2
533	16952	7116	stroma	a_others	a_others	a_others	a_others	stroma2
534	14435	11472	immune	a_others	a_others	a_others	a_others	immune
535	19996	16396	immune	immune_1	immune_1	a_others	a_others	immune
536	15946	9149	tumor	a_others	a_others	a_others	a_others	tumor2
537	13165	6687	tumor	a_others	a_others	a_others	a_others	tumor2
538	6876	20768	immune	immune_2	immune_2	a_others	immune	immune
539	11922	19310	stroma	a_others	a_others	a_others	a_others	stroma1
540	8119	8435	tumor	a_others	a_others	a_others	a_others	tumor2
541	9379	6837	stroma	stroma_2	a_others	a_others	a_others	stroma1
542	17734	23218	immune	a_others	a_others	a_others	a_others	immune
543	5600	11921	tumor	a_others	a_others	a_others	a_others	tumor2
544	16699	6391	stroma	a_others	a_others	a_others	a_others	stroma2
545	9382	9159	stroma	a_others	a_others	a_others	a_others	stroma2
546	16206	14516	immune	a_others	a_others	a_others	a_others	immune
547	10398	13219	tumor	a_others	a_others	a_others	a_others	tumor1
548	16721	21189	stroma	a_others	a_others	a_others	a_others	stroma2
549	14176	7555	tumor	a_others	a_others	a_others	a_others	tumor2
550	16213	19158	stroma	a_others	a_others	a_others	a_others	stroma2
551	17209	9872	immune	a_others	a_others	a_others	a_others	immune
552	18995	22491	stroma	a_others	a_others	a_others	a_others	stroma2
553	4093	16566	tumor	a_others	a_others	a_others	a_others	tumor2
554	5865	19900	tumor	a_others	a_others	a_others	a_others	tumor2
555	10901	11768	stroma	a_others	a_others	a_others	a_others	stroma1
556	19736	11609	stroma	a_others	a_others	a_others	a_others	stroma2
557	20996	10011	stroma	a_others	a_others	a_others	a_others	stroma2
558	10406	17862	stroma	a_others	a_others	a_others	a_others	stroma1
559	18471	10015	tumor	tumor_5	a_others	a_others	a_others	tumor2
560	13924	7701	tumor	a_others	a_others	a_others	a_others	tumor2
561	11148	7850	stroma	a_others	a_others	a_others	a_others	stroma2
562	18489	21331	stroma	a_others	a_others	a_others	a_others	stroma2
563	8647	23522	immune	immune_2	immune_2	a_others	immune	immune
564	7876	14384	tumor	a_others	a_others	a_others	a_others	tumor1
565	9887	9158	stroma	stroma_2	a_others	a_others	a_others	stroma1
566	5616	22366	tumor	a_others	a_others	a_others	a_others	tumor1
567	4591	12503	tumor	a_others	a_others	a_others	a_others	tumor2
568	15963	20464	stroma	a_others	a_others	a_others	a_others	stroma2
569	10918	22793	tumor	a_others	a_others	a_others	a_others	tumor2
570	23035	22775	stroma	a_others	a_others	a_others	a_others	stroma2
571	4103	23239	tumor	a_others	a_others	a_others	a_others	tumor2
572	5359	19320	stroma	a_others	a_others	a_others	a_others	stroma1
573	6627	23235	tumor	a_others	a_others	a_others	a_others	tumor1
574	11910	11476	tumor	a_others	a_others	a_others	a_others	tumor1
575	23263	6961	stroma	a_others	a_others	a_others	a_others	stroma2
576	20003	21039	stroma	a_others	a_others	a_others	a_others	stroma2
577	7888	22218	tumor	a_others	a_others	a_others	a_others	tumor1
578	13928	10602	tumor	a_others	a_others	a_others	a_others	tumor1
579	7617	10177	tumor	a_others	a_others	a_others	a_others	tumor2
580	15453	16983	immune	a_others	a_others	a_others	a_others	immune
581	19994	15526	tumor	a_others	a_others	a_others	a_others	tumor1
582	9145	19169	tumor	a_others	a_others	a_others	a_others	tumor1
583	11160	15974	tumor	a_others	a_others	a_others	a_others	tumor2
584	22758	6672	tumor	a_others	a_others	a_others	a_others	tumor1
585	9136	13076	tumor	a_others	a_others	a_others	a_others	tumor1
586	7379	19317	immune	a_others	a_others	a_others	a_others	immune
587	12429	20470	stroma	a_others	a_others	a_others	a_others	stroma2
588	18469	8564	stroma	a_others	a_others	a_others	a_others	stroma2
589	15941	5957	tumor	a_others	a_others	a_others	a_others	tumor2
590	12922	12925	stroma	a_others	a_others	a_others	a_others	stroma2
591	4605	21207	tumor	a_others	a_others	a_others	a_others	tumor2
592	17205	6971	stroma	a_others	a_others	a_others	a_others	stroma2
593	18985	15527	stroma	a_others	a_others	a_others	a_others	stroma2
594	14193	18581	stroma	a_others	a_others	a_others	a_others	stroma1
595	17963	7985	tumor	tumor_1	a_others	a_others	a_others	tumor2
596	20994	8851	tumor	a_others	a_others	a_others	a_others	tumor1
597	10653	14524	tumor	a_others	a_others	a_others	a_others	tumor1
598	12410	7993	stroma	a_others	a_others	a_others	a_others	stroma1
599	11656	10171	stroma	a_others	a_others	a_others	a_others	stroma1
600	19993	14945	immune	a_others	a_others	a_others	a_others	immune
601	17972	13498	stroma	a_others	a_others	a_others	a_others	stroma2
602	16718	18867	stroma	a_others	a_others	a_others	a_others	stroma2
603	17206	7841	stroma	a_others	a_others	a_others	a_others	stroma2
604	9388	12640	stroma	a_others	a_others	a_others	a_others	stroma1
605	20759	20312	immune	a_others	a_others	a_others	a_others	immune
606	19991	13495	immune	a_others	a_others	a_others	a_others	immune
607	19746	17992	tumor	a_others	a_others	a_others	a_others	tumor1
608	9647	16847	stroma	a_others	a_others	a_others	a_others	stroma1
609	14431	8861	tumor	a_others	a_others	a_others	a_others	tumor1
610	21000	12913	stroma	a_others	a_others	a_others	a_others	stroma2
611	22275	21180	stroma	a_others	a_others	a_others	a_others	stroma2
612	19984	8852	immune	a_others	a_others	a_others	a_others	immune
613	7624	14529	tumor	a_others	a_others	a_others	a_others	tumor1
614	20742	9286	stroma	a_others	a_others	a_others	a_others	stroma2
615	14199	22643	immune	a_others	a_others	a_others	a_others	immune
616	8137	20041	tumor	a_others	a_others	a_others	a_others	tumor1
617	18237	22057	immune	a_others	a_others	a_others	a_others	immune
618	13163	5526	tumor	a_others	a_others	a_others	a_others	tumor2
619	16449	8277	immune	a_others	a_others	a_others	a_others	immune
620	16447	7117	tumor	a_others	a_others	a_others	a_others	tumor2
621	9127	7273	stroma	stroma_2	a_others	a_others	a_others	stroma1
622	21998	5367	tumor	a_others	a_others	a_others	a_others	tumor2
623	16705	10453	stroma	a_others	a_others	a_others	a_others	stroma2
624	8127	13658	stroma	a_others	a_others	a_others	a_others	stroma1
625	10146	13074	tumor	a_others	a_others	a_others	a_others	tumor1
626	20993	8270	immune	a_others	a_others	a_others	a_others	immune
627	20002	20748	immune	a_others	a_others	a_others	a_others	immune
628	9902	18443	tumor	a_others	a_others	a_others	a_others	tumor1
629	13947	22789	stroma	a_others	a_others	a_others	a_others	stroma2
630	5864	19029	tumor	a_others	a_others	a_others	a_others	tumor1
631	19487	14076	stroma	a_others	a_others	a_others	a_others	stroma2
632	16447	6827	immune	a_others	a_others	a_others	a_others	immune
633	7113	10468	tumor	a_others	a_others	a_others	a_others	tumor1
634	20498	14654	stroma	a_others	a_others	a_others	a_others	stroma2
635	3843	18162	tumor	a_others	a_others	a_others	a_others	tumor1
636	8392	21927	immune	immune_2	immune_2	a_others	immune	immune
637	5345	10325	tumor	a_others	a_others	a_others	a_others	tumor2
638	15198	15388	stroma	stroma_1	a_others	stroma	a_others	stroma2
639	4348	18451	tumor	a_others	a_others	a_others	a_others	tumor2
640	19228	9869	immune	a_others	a_others	a_others	a_others	immune
641	23016	10298	stroma	a_others	a_others	a_others	a_others	stroma2
642	19997	17557	immune	immune_1	immune_1	a_others	a_others	immune
643	9146	19459	tumor	a_others	a_others	a_others	a_others	tumor1
644	7878	15834	tumor	tumor_3	a_others	a_others	tumor	tumor1
645	18236	20896	tumor	a_others	a_others	a_others	a_others	tumor2
646	16968	17561	tumor	tumor_2	a_others	a_others	a_others	tumor2
647	7889	23088	tumor	a_others	a_others	a_others	a_others	tumor1
648	13432	16116	tumor	tumor_4	a_others	tumor	a_others	tumor2
649	8386	17865	stroma	a_others	a_others	a_others	a_others	stroma1
650	13691	20613	tumor	a_others	a_others	a_others	a_others	tumor1
651	14182	11618	tumor	tumor_4	a_others	tumor	a_others	tumor2
652	8890	17284	stroma	a_others	a_others	a_others	a_others	stroma1
653	4099	20628	immune	a_others	a_others	a_others	a_others	immune
654	4100	21498	tumor	a_others	a_others	a_others	a_others	tumor2
655	17460	9146	stroma	a_others	a_others	a_others	a_others	stroma2
656	5095	11922	tumor	a_others	a_others	a_others	a_others	tumor2
657	3840	16131	tumor	a_others	a_others	a_others	a_others	tumor2
658	21010	19586	tumor	a_others	a_others	a_others	a_others	tumor1
659	22000	6528	tumor	a_others	a_others	a_others	a_others	tumor1
660	14178	8426	tumor	a_others	a_others	a_others	a_others	tumor1
661	20005	22489	immune	a_others	a_others	a_others	a_others	immune
662	19235	14511	stroma	a_others	a_others	a_others	a_others	stroma2
663	14696	17420	stroma	stroma_1	a_others	stroma	a_others	stroma2
664	7870	10612	stroma	a_others	a_others	a_others	a_others	stroma1
665	21015	22778	stroma	a_others	a_others	a_others	a_others	stroma2
666	14687	11617	immune	a_others	a_others	a_others	a_others	immune
667	8388	19315	tumor	a_others	a_others	a_others	a_others	tumor1
668	9908	22795	tumor	a_others	a_others	a_others	a_others	tumor2
669	10414	23374	tumor	a_others	a_others	a_others	a_others	tumor2
670	23285	21759	tumor	a_others	a_others	a_others	a_others	tumor1
671	16971	19302	tumor	a_others	a_others	a_others	a_others	tumor2
672	17216	14514	immune	a_others	a_others	a_others	a_others	immune
673	15456	19014	tumor	a_others	a_others	a_others	a_others	tumor2
674	21766	18860	stroma	a_others	a_others	a_others	a_others	stroma2
675	15943	7408	tumor	a_others	a_others	a_others	a_others	tumor2
676	11422	22502	stroma	a_others	a_others	a_others	a_others	stroma1
677	18237	21767	immune	a_others	a_others	a_others	a_others	immune
678	10405	17571	tumor	a_others	a_others	a_others	a_others	tumor1
679	16214	19449	stroma	a_others	a_others	a_others	a_others	stroma2
680	15463	23367	stroma	a_others	a_others	a_others	a_others	stroma2
681	10899	10607	tumor	a_others	a_others	a_others	a_others	tumor2
682	7621	13078	stroma	a_others	a_others	a_others	a_others	stroma1
683	15188	8715	stroma	a_others	a_others	a_others	a_others	stroma2
684	19493	17848	immune	a_others	a_others	a_others	a_others	immune
685	18491	22782	immune	a_others	a_others	a_others	a_others	immune
686	18720	7549	tumor	tumor_1	a_others	a_others	a_others	tumor2
687	7887	21347	tumor	a_others	a_others	a_others	a_others	tumor1
688	10393	9447	stroma	a_others	a_others	a_others	a_others	stroma2
689	16454	11179	tumor	tumor_5	a_others	a_others	a_others	tumor2
690	9885	7707	tumor	a_others	a_others	a_others	a_others	tumor1
691	7124	18012	tumor	a_others	a_others	a_others	a_others	tumor1
692	12935	21049	tumor	a_others	a_others	a_others	a_others	tumor2
693	17718	12773	stroma	a_others	a_others	a_others	a_others	stroma2
694	11168	21487	tumor	a_others	a_others	a_others	a_others	tumor2
695	5859	15837	stroma	a_others	a_others	a_others	a_others	stroma1
696	20005	22779	immune	a_others	a_others	a_others	a_others	immune
697	14934	7990	stroma	a_others	a_others	a_others	a_others	stroma2
698	8124	11627	tumor	a_others	a_others	a_others	a_others	tumor2
699	12672	14521	stroma	stroma_1	a_others	stroma	a_others	stroma2
700	20997	10882	stroma	a_others	a_others	a_others	a_others	stroma2
701	7634	21493	tumor	a_others	a_others	a_others	a_others	tumor2
702	13184	19163	tumor	a_others	a_others	a_others	a_others	tumor1
703	21267	22342	stroma	a_others	a_others	a_others	a_others	stroma2
704	20238	9867	tumor	a_others	a_others	a_others	a_others	tumor1
705	12426	18439	stroma	stroma_1	a_others	stroma	a_others	stroma2
706	4607	22658	tumor	a_others	a_others	a_others	a_others	tumor1
707	21251	11607	stroma	a_others	a_others	a_others	a_others	stroma2
708	11415	17860	stroma	a_others	a_others	a_others	a_others	stroma1
709	12167	14232	tumor	a_others	a_others	a_others	a_others	tumor2
710	7113	11048	tumor	a_others	a_others	a_others	a_others	tumor1
711	6869	16126	tumor	a_others	a_others	a_others	a_others	tumor2
712	19734	10158	immune	a_others	a_others	a_others	a_others	immune
713	12665	9589	tumor	a_others	a_others	a_others	a_others	tumor2
714	12682	20905	stroma	a_others	a_others	a_others	a_others	stroma1
715	13443	23080	stroma	a_others	a_others	a_others	a_others	stroma1
716	15439	7989	stroma	a_others	a_others	a_others	a_others	stroma2
717	19248	22636	tumor	a_others	a_others	a_others	a_others	tumor1
718	10409	20183	tumor	a_others	a_others	a_others	a_others	tumor1
719	21516	20166	stroma	a_others	a_others	a_others	a_others	stroma2
720	19991	13205	immune	a_others	a_others	a_others	a_others	immune
721	13167	7557	tumor	a_others	a_others	a_others	a_others	tumor2
722	20258	22924	stroma	a_others	a_others	a_others	a_others	stroma2
723	14703	21772	stroma	a_others	a_others	a_others	a_others	stroma2
724	20485	6240	tumor	a_others	a_others	a_others	a_others	tumor2
725	9393	15832	stroma	a_others	a_others	a_others	a_others	stroma1
726	14187	14809	tumor	tumor_4	a_others	tumor	a_others	tumor2
727	5105	18305	stroma	a_others	a_others	a_others	a_others	stroma1
728	21769	20601	stroma	a_others	a_others	a_others	a_others	stroma2
729	7875	13803	tumor	a_others	a_others	a_others	a_others	tumor1
730	21243	6384	tumor	a_others	a_others	a_others	a_others	tumor2
731	21762	16248	stroma	a_others	a_others	a_others	a_others	stroma2
732	11167	20907	stroma	a_others	a_others	a_others	a_others	stroma2
733	6371	20769	tumor	a_others	a_others	a_others	a_others	tumor1
734	12660	6687	tumor	a_others	a_others	a_others	a_others	tumor2
735	10151	16556	tumor	a_others	a_others	a_others	a_others	tumor2
736	5357	17869	tumor	a_others	a_others	a_others	a_others	tumor1
737	21507	14073	immune	a_others	a_others	a_others	a_others	immune
738	4344	15550	tumor	a_others	a_others	a_others	a_others	tumor2
739	4855	19901	tumor	a_others	a_others	a_others	a_others	tumor1
740	7883	19316	tumor	a_others	a_others	a_others	a_others	tumor1
741	7116	12499	stroma	a_others	a_others	a_others	a_others	stroma1
742	10141	9883	stroma	a_others	a_others	a_others	a_others	stroma2
743	19989	12044	stroma	a_others	a_others	a_others	a_others	stroma2
744	18470	8855	stroma	a_others	a_others	a_others	a_others	stroma2
745	20743	10157	stroma	a_others	a_others	a_others	a_others	stroma2
746	15959	18143	tumor	tumor_2	a_others	a_others	a_others	tumor2
747	17728	19446	tumor	a_others	a_others	a_others	a_others	tumor2
748	7868	9161	stroma	stroma_2	a_others	a_others	a_others	stroma1
749	14447	19596	stroma	a_others	a_others	a_others	a_others	stroma2
750	8135	18590	tumor	a_others	a_others	a_others	a_others	tumor1
751	9909	23085	tumor	a_others	a_others	a_others	a_others	tumor2
752	21241	5223	immune	a_others	a_others	a_others	a_others	immune
753	13435	18147	immune	a_others	a_others	a_others	a_others	immune
754	10142	10753	stroma	a_others	a_others	a_others	a_others	stroma2
755	15692	8424	stroma	a_others	a_others	a_others	a_others	stroma2
756	13945	21338	tumor	a_others	a_others	a_others	a_others	tumor2
757	20249	16831	immune	immune_1	immune_1	a_others	a_others	immune
758	16703	9293	tumor	tumor_5	a_others	a_others	a_others	tumor2
759	11168	21197	tumor	a_others	a_others	a_others	a_others	tumor2
760	17461	9436	stroma	a_others	a_others	a_others	a_others	stroma2
761	8371	8000	stroma	a_others	a_others	a_others	a_others	stroma2
762	9896	14671	tumor	a_others	a_others	a_others	a_others	tumor1
763	20753	16250	immune	immune_1	immune_1	a_others	a_others	immune
764	14952	19886	stroma	a_others	a_others	a_others	a_others	stroma2
765	9151	22651	tumor	a_others	a_others	a_others	a_others	tumor1
766	14941	12632	tumor	a_others	a_others	a_others	a_others	tumor2
767	20489	9142	stroma	a_others	a_others	a_others	a_others	stroma2
768	12677	17713	stroma	stroma_1	a_others	stroma	a_others	stroma2
769	11166	20037	tumor	a_others	a_others	a_others	a_others	tumor2
770	5862	17869	stroma	a_others	a_others	a_others	a_others	stroma1
771	20760	20892	immune	a_others	a_others	a_others	a_others	immune
772	15193	12196	stroma	a_others	a_others	a_others	a_others	stroma2
773	12172	17714	stroma	stroma_1	a_others	stroma	a_others	stroma2
774	16970	19012	immune	a_others	a_others	a_others	a_others	immune
775	15444	11180	tumor	a_others	a_others	a_others	a_others	tumor2
776	19241	18283	stroma	a_others	a_others	a_others	a_others	stroma2
777	14192	18001	stroma	stroma_1	a_others	stroma	a_others	stroma2
778	22271	18859	stroma	a_others	a_others	a_others	a_others	stroma2
779	9902	18733	tumor	a_others	a_others	a_others	a_others	tumor1
780	19493	17558	immune	a_others	a_others	a_others	a_others	immune
781	13923	6830	stroma	a_others	a_others	a_others	a_others	stroma2
782	15689	6393	tumor	a_others	a_others	a_others	a_others	tumor2
783	12659	6107	tumor	a_others	a_others	a_others	a_others	tumor2
784	8135	18881	immune	a_others	a_others	a_others	a_others	immune
785	7359	6550	stroma	a_others	a_others	a_others	a_others	stroma1
786	9129	8434	stroma	a_others	a_others	a_others	a_others	stroma2
787	13930	11473	immune	a_others	a_others	a_others	a_others	immune
788	7879	16705	tumor	tumor_3	a_others	a_others	tumor	tumor1
789	16702	8712	stroma	a_others	a_others	a_others	a_others	stroma2
790	9883	6256	tumor	a_others	a_others	a_others	a_others	tumor2
791	10389	7126	stroma	stroma_2	a_others	a_others	a_others	stroma1
792	7629	18011	immune	a_others	a_others	a_others	a_others	immune
793	23032	21324	immune	a_others	a_others	a_others	a_others	immune
794	4344	15840	tumor	a_others	a_others	a_others	a_others	tumor2
795	8873	6258	stroma	stroma_2	a_others	a_others	a_others	stroma1
796	11407	12347	stroma	a_others	a_others	a_others	a_others	stroma1
797	14692	14518	stroma	stroma_1	a_others	stroma	a_others	stroma2
798	7109	7856	tumor	a_others	a_others	a_others	a_others	tumor2
799	6353	8873	tumor	a_others	a_others	a_others	a_others	tumor1
800	20245	14220	stroma	a_others	a_others	a_others	a_others	stroma2
801	21495	6529	stroma	a_others	a_others	a_others	a_others	stroma2
802	7866	7710	stroma	stroma_2	a_others	a_others	a_others	stroma1
803	21012	20457	tumor	a_others	a_others	a_others	a_others	tumor1
804	10160	22649	stroma	a_others	a_others	a_others	a_others	stroma2
805	6866	14095	tumor	a_others	a_others	a_others	a_others	tumor1
806	18480	15818	immune	immune_1	immune_1	a_others	a_others	immune
807	15962	19884	stroma	a_others	a_others	a_others	a_others	stroma2
808	15694	9584	tumor	tumor_5	a_others	a_others	a_others	tumor2
809	15701	13936	tumor	tumor_5	a_others	a_others	a_others	tumor2
810	12417	12346	tumor	a_others	a_others	a_others	a_others	tumor2
811	5104	17434	tumor	a_others	a_others	a_others	a_others	tumor1
812	13421	9152	tumor	a_others	a_others	a_others	a_others	tumor2
813	12676	16843	stroma	stroma_1	a_others	stroma	a_others	stroma2
814	10150	15976	tumor	a_others	a_others	a_others	a_others	tumor2
815	6372	21640	tumor	a_others	a_others	a_others	a_others	tumor1
816	6122	23236	tumor	a_others	a_others	a_others	a_others	tumor1
817	16460	15531	stroma	a_others	a_others	a_others	a_others	stroma2
818	6120	21495	tumor	a_others	a_others	a_others	a_others	tumor1
819	10661	20037	stroma	a_others	a_others	a_others	a_others	stroma2
820	12934	20759	tumor	a_others	a_others	a_others	a_others	tumor2
821	15446	12631	stroma	a_others	a_others	a_others	a_others	stroma2
822	7865	7420	tumor	a_others	a_others	a_others	a_others	tumor2
823	15701	14227	immune	a_others	a_others	a_others	a_others	immune
824	8373	9450	tumor	a_others	a_others	a_others	a_others	tumor2
825	19238	16252	stroma	a_others	a_others	a_others	a_others	stroma2
826	19993	14365	stroma	a_others	a_others	a_others	a_others	stroma2
827	22503	5076	tumor	a_others	a_others	a_others	a_others	tumor2
828	17975	15529	tumor	a_others	a_others	a_others	a_others	tumor1
829	12664	9299	stroma	a_others	a_others	a_others	a_others	stroma1
830	4846	13808	tumor	a_others	a_others	a_others	a_others	tumor2
831	6107	13081	tumor	a_others	a_others	a_others	a_others	tumor2
832	23009	6236	tumor	a_others	a_others	a_others	a_others	tumor1
833	7635	21783	immune	immune_2	immune_2	a_others	immune	immune
834	18478	14367	stroma	a_others	a_others	a_others	a_others	stroma2
835	13190	22935	stroma	a_others	a_others	a_others	a_others	stroma2
836	4102	22369	tumor	a_others	a_others	a_others	a_others	tumor1
837	13937	16405	stroma	stroma_1	a_others	stroma	a_others	stroma2
838	17964	8275	tumor	tumor_1	a_others	a_others	a_others	tumor2
839	9394	16993	tumor	a_others	a_others	a_others	a_others	tumor2
840	12155	6688	tumor	a_others	a_others	a_others	a_others	tumor2
841	17724	16255	tumor	tumor_2	a_others	a_others	a_others	tumor2
842	15708	18579	tumor	tumor_2	a_others	a_others	a_others	tumor2
843	19740	14220	stroma	a_others	a_others	a_others	a_others	stroma2
844	18740	20315	immune	a_others	a_others	a_others	a_others	immune
845	9137	13946	tumor	a_others	a_others	a_others	a_others	tumor1
846	6100	8728	tumor	a_others	a_others	a_others	a_others	tumor2
847	11398	6544	stroma	a_others	a_others	a_others	a_others	stroma2
848	10911	18441	stroma	a_others	a_others	a_others	a_others	stroma1
849	12163	11621	tumor	a_others	a_others	a_others	a_others	tumor2
850	10397	12059	stroma	a_others	a_others	a_others	a_others	stroma1
851	10659	18587	tumor	a_others	a_others	a_others	a_others	tumor2
852	4090	14825	tumor	a_others	a_others	a_others	a_others	tumor2
853	19495	19298	immune	a_others	a_others	a_others	a_others	immune
854	22023	21616	immune	a_others	a_others	a_others	a_others	immune
855	8370	7129	stroma	stroma_2	a_others	a_others	a_others	stroma1
856	7864	6550	tumor	a_others	a_others	a_others	a_others	tumor2
857	5108	20046	tumor	a_others	a_others	a_others	a_others	tumor1
858	14685	9876	tumor	a_others	a_others	a_others	a_others	tumor2
859	10155	19168	tumor	a_others	a_others	a_others	a_others	tumor2
860	9140	15397	tumor	a_others	a_others	a_others	a_others	tumor2
861	10905	14379	tumor	a_others	a_others	a_others	a_others	tumor1
862	5605	14822	tumor	a_others	a_others	a_others	a_others	tumor1
863	14185	13358	immune	a_others	a_others	a_others	a_others	immune
864	13438	19888	tumor	a_others	a_others	a_others	a_others	tumor1
865	18479	14948	stroma	a_others	a_others	a_others	a_others	stroma2
866	17470	15820	stroma	a_others	a_others	a_others	a_others	stroma2
867	20504	18717	tumor	a_others	a_others	a_others	a_others	tumor1
868	16192	5231	stroma	a_others	a_others	a_others	a_others	stroma2
869	19497	20749	immune	a_others	a_others	a_others	a_others	immune
870	19728	6677	immune	a_others	a_others	a_others	a_others	immune
871	13186	20324	stroma	a_others	a_others	a_others	a_others	stroma1
872	13440	21049	tumor	a_others	a_others	a_others	a_others	tumor2
873	4598	16565	tumor	a_others	a_others	a_others	a_others	tumor2
874	8638	17719	immune	a_others	a_others	a_others	a_others	immune
875	12671	13941	stroma	a_others	a_others	a_others	a_others	stroma2
876	12679	19164	tumor	a_others	a_others	a_others	a_others	tumor1
877	6121	22365	tumor	a_others	a_others	a_others	a_others	tumor2
878	14939	10891	stroma	a_others	a_others	a_others	a_others	stroma2
879	6613	13660	stroma	a_others	a_others	a_others	a_others	stroma1
880	8374	9740	stroma	a_others	a_others	a_others	a_others	stroma1
881	18743	22636	immune	a_others	a_others	a_others	a_others	immune
882	11660	13072	tumor	a_others	a_others	a_others	a_others	tumor2
883	15711	20610	immune	a_others	a_others	a_others	a_others	immune
884	16199	9874	tumor	tumor_5	a_others	a_others	a_others	tumor2
885	12167	14522	stroma	a_others	a_others	a_others	a_others	stroma1
886	19225	7838	tumor	tumor_1	a_others	a_others	a_others	tumor2
887	8890	16993	stroma	a_others	a_others	a_others	a_others	stroma1
888	15443	10310	tumor	a_others	a_others	a_others	a_others	tumor2
889	9139	14817	stroma	a_others	a_others	a_others	a_others	stroma1
890	14939	11181	tumor	a_others	a_others	a_others	a_others	tumor2
891	16195	7262	stroma	a_others	a_others	a_others	a_others	stroma2
892	12181	23517	stroma	a_others	a_others	a_others	a_others	stroma2
893	5863	18739	tumor	a_others	a_others	a_others	a_others	tumor1
894	9648	17718	tumor	a_others	a_others	a_others	a_others	tumor2
895	19497	20459	immune	a_others	a_others	a_others	a_others	immune
896	13681	13649	tumor	tumor_4	a_others	tumor	a_others	tumor2
897	4346	17291	tumor	a_others	a_others	a_others	a_others	tumor2
898	14958	23367	stroma	a_others	a_others	a_others	a_others	stroma2
899	10142	10463	stroma	a_others	a_others	a_others	a_others	stroma2
900	14683	9005	immune	a_others	a_others	a_others	a_others	immune
901	12912	5962	stroma	a_others	a_others	a_others	a_others	stroma1
902	19489	15526	immune	immune_1	immune_1	a_others	a_others	immune
903	5103	17144	tumor	a_others	a_others	a_others	a_others	tumor1
904	5615	21786	tumor	a_others	a_others	a_others	a_others	tumor1
905	16456	12630	tumor	tumor_5	a_others	a_others	a_others	tumor2
906	13930	11763	tumor	tumor_4	a_others	tumor	a_others	tumor2
907	19477	7112	tumor	tumor_1	a_others	a_others	a_others	tumor2
908	20763	23214	stroma	a_others	a_others	a_others	a_others	stroma2
909	14940	12052	immune	a_others	a_others	a_others	a_others	immune
910	13421	8862	immune	a_others	a_others	a_others	a_others	immune
911	15193	11906	immune	a_others	a_others	a_others	a_others	immune
912	5347	11486	tumor	a_others	a_others	a_others	a_others	tumor2
913	15967	23366	immune	a_others	a_others	a_others	a_others	immune
914	14691	14228	stroma	a_others	a_others	a_others	a_others	stroma2
915	9642	13946	tumor	a_others	a_others	a_others	a_others	tumor1
916	10146	13365	tumor	a_others	a_others	a_others	a_others	tumor1
917	15205	20321	stroma	a_others	a_others	a_others	a_others	stroma2
918	22025	23067	immune	a_others	a_others	a_others	a_others	immune
919	9653	21199	tumor	a_others	a_others	a_others	a_others	tumor1
920	12686	23226	stroma	a_others	a_others	a_others	a_others	stroma2
921	8893	19025	tumor	a_others	a_others	a_others	a_others	tumor1
922	12407	6252	tumor	a_others	a_others	a_others	a_others	tumor2
923	11144	5529	stroma	a_others	a_others	a_others	a_others	stroma1
924	19731	8417	stroma	a_others	a_others	a_others	a_others	stroma2
925	18486	19300	stroma	a_others	a_others	a_others	a_others	stroma2
926	6368	18738	stroma	a_others	a_others	a_others	a_others	stroma1
927	17721	14804	immune	a_others	a_others	a_others	a_others	immune
928	21512	17845	stroma	a_others	a_others	a_others	a_others	stroma2
929	20750	14509	tumor	a_others	a_others	a_others	a_others	tumor1
930	3846	20193	immune	a_others	a_others	a_others	a_others	immune
931	18993	20750	stroma	a_others	a_others	a_others	a_others	stroma2
932	7878	15544	stroma	a_others	a_others	a_others	a_others	stroma1
933	15965	21915	stroma	a_others	a_others	a_others	a_others	stroma1
934	19735	11029	immune	a_others	a_others	a_others	a_others	immune
935	7864	6840	tumor	a_others	a_others	a_others	a_others	tumor1
936	11166	19746	stroma	a_others	a_others	a_others	a_others	stroma2
937	20748	13348	stroma	a_others	a_others	a_others	a_others	stroma2
938	19236	15092	tumor	a_others	a_others	a_others	a_others	tumor1
939	10403	16121	tumor	a_others	a_others	a_others	a_others	tumor1
940	7622	13368	stroma	a_others	a_others	a_others	a_others	stroma1
941	21243	6674	tumor	tumor_1	a_others	a_others	a_others	tumor2
942	20001	20168	immune	a_others	a_others	a_others	a_others	immune
943	10396	11478	tumor	a_others	a_others	a_others	a_others	tumor2
944	11420	20762	tumor	a_others	a_others	a_others	a_others	tumor2
945	10413	22504	tumor	a_others	a_others	a_others	a_others	tumor1
946	9386	11770	tumor	a_others	a_others	a_others	a_others	tumor1
947	11397	5674	tumor	a_others	a_others	a_others	a_others	tumor2
948	7875	13513	stroma	a_others	a_others	a_others	a_others	stroma1
949	16956	9437	stroma	a_others	a_others	a_others	a_others	stroma2
950	19735	11319	stroma	a_others	a_others	a_others	a_others	stroma2
951	15959	17853	tumor	tumor_2	a_others	a_others	a_others	tumor2
952	10141	10173	stroma	a_others	a_others	a_others	a_others	stroma2
953	14452	22498	stroma	a_others	a_others	a_others	a_others	stroma1
954	7874	12933	stroma	a_others	a_others	a_others	a_others	stroma2
955	14941	12342	immune	a_others	a_others	a_others	a_others	immune
956	8873	5968	stroma	stroma_2	a_others	a_others	a_others	stroma1
957	18719	6678	tumor	tumor_1	a_others	a_others	a_others	tumor2
958	10648	11623	tumor	a_others	a_others	a_others	a_others	tumor2
959	10148	14525	tumor	a_others	a_others	a_others	a_others	tumor1
960	4844	12647	tumor	a_others	a_others	a_others	a_others	tumor1
961	7633	20332	tumor	a_others	a_others	a_others	a_others	tumor1
962	14698	18290	stroma	stroma_1	a_others	stroma	a_others	stroma2
963	11665	15974	stroma	stroma_1	a_others	stroma	a_others	stroma2
964	8637	17139	stroma	a_others	a_others	a_others	a_others	stroma2
965	7129	20913	tumor	a_others	a_others	a_others	a_others	tumor1
966	12674	15392	tumor	tumor_4	a_others	tumor	a_others	tumor2
967	15963	20174	immune	a_others	a_others	a_others	a_others	immune
968	9130	9304	stroma	stroma_2	a_others	a_others	a_others	stroma1
969	18985	16108	immune	immune_1	immune_1	a_others	a_others	immune
970	17984	21332	immune	a_others	a_others	a_others	a_others	immune
971	17203	6100	immune	a_others	a_others	a_others	a_others	immune
972	4353	21643	tumor	a_others	a_others	a_others	a_others	tumor1
973	13442	22499	stroma	a_others	a_others	a_others	a_others	stroma1
974	12925	14666	stroma	stroma_1	a_others	stroma	a_others	stroma2
975	8637	16559	tumor	tumor_3	a_others	a_others	tumor	tumor1
976	10652	13944	tumor	a_others	a_others	a_others	a_others	tumor1
977	19982	7692	tumor	a_others	a_others	a_others	a_others	tumor1
978	12155	6398	tumor	a_others	a_others	a_others	a_others	tumor2
979	23034	22485	stroma	a_others	a_others	a_others	a_others	stroma2
980	12433	23081	stroma	a_others	a_others	a_others	a_others	stroma2
981	6115	18594	tumor	a_others	a_others	a_others	a_others	tumor1
982	4852	17870	tumor	a_others	a_others	a_others	a_others	tumor2
983	19228	9579	immune	a_others	a_others	a_others	a_others	immune
984	19984	8562	stroma	a_others	a_others	a_others	a_others	stroma2
985	21243	6964	immune	a_others	a_others	a_others	a_others	immune
986	15201	17419	tumor	tumor_2	a_others	a_others	a_others	tumor2
987	5363	21931	tumor	a_others	a_others	a_others	a_others	tumor1
988	11925	21341	stroma	a_others	a_others	a_others	a_others	stroma2
989	20003	21329	stroma	a_others	a_others	a_others	a_others	stroma2
990	20497	14364	tumor	a_others	a_others	a_others	a_others	tumor1
991	21004	15524	tumor	a_others	a_others	a_others	a_others	tumor1
992	8367	5678	tumor	a_others	a_others	a_others	a_others	tumor2
993	22510	10009	stroma	a_others	a_others	a_others	a_others	stroma2
994	15439	8279	immune	a_others	a_others	a_others	a_others	immune
995	9641	13365	stroma	a_others	a_others	a_others	a_others	stroma2
996	15703	15387	tumor	tumor_2	a_others	a_others	a_others	tumor2
997	5098	13663	tumor	a_others	a_others	a_others	a_others	tumor2
998	7616	9306	tumor	a_others	a_others	a_others	a_others	tumor1
999	7863	6259	tumor	a_others	a_others	a_others	a_others	tumor1
1000	12409	7123	stroma	a_others	a_others	a_others	a_others	stroma1
1001	21008	18426	stroma	a_others	a_others	a_others	a_others	stroma2
1002	20241	11898	immune	a_others	a_others	a_others	a_others	immune
1003	12181	23227	stroma	a_others	a_others	a_others	a_others	stroma2
1004	4351	20192	tumor	a_others	a_others	a_others	a_others	tumor1
1005	14690	13648	tumor	a_others	a_others	a_others	a_others	tumor2
1006	8619	5243	stroma	a_others	a_others	a_others	a_others	stroma2
1007	9391	14671	tumor	a_others	a_others	a_others	a_others	tumor1
1008	9646	16557	tumor	tumor_3	a_others	a_others	tumor	tumor1
1009	7371	14675	stroma	a_others	a_others	a_others	a_others	stroma1
1010	6619	17722	tumor	tumor_3	a_others	a_others	tumor	tumor1
1011	16468	20754	stroma	a_others	a_others	a_others	a_others	stroma2
1012	15966	22205	stroma	a_others	a_others	a_others	a_others	stroma1
1013	8646	22652	immune	immune_2	immune_2	a_others	immune	immune
1014	13927	9442	stroma	a_others	a_others	a_others	a_others	stroma1
1015	20989	5659	immune	a_others	a_others	a_others	a_others	immune
1016	8376	11481	tumor	a_others	a_others	a_others	a_others	tumor1
1017	9398	19604	tumor	a_others	a_others	a_others	a_others	tumor2
1018	10157	20328	tumor	a_others	a_others	a_others	a_others	tumor1
1019	8630	12206	tumor	a_others	a_others	a_others	a_others	tumor2
1020	13178	15391	tumor	tumor_4	a_others	tumor	a_others	tumor2
1021	8384	16414	tumor	a_others	a_others	a_others	a_others	tumor2
1022	12179	21776	stroma	a_others	a_others	a_others	a_others	stroma2
1023	21253	13348	stroma	a_others	a_others	a_others	a_others	stroma2
1024	5603	13952	tumor	a_others	a_others	a_others	a_others	tumor2
1025	20486	6820	tumor	a_others	a_others	a_others	a_others	tumor1
1026	9136	12786	stroma	a_others	a_others	a_others	a_others	stroma1
1027	4860	22803	tumor	a_others	a_others	a_others	a_others	tumor2
1028	18724	10450	tumor	tumor_5	a_others	a_others	a_others	tumor2
1029	20757	19151	tumor	a_others	a_others	a_others	a_others	tumor1
1030	18486	19590	tumor	a_others	a_others	a_others	a_others	tumor2
1031	17974	14949	stroma	a_others	a_others	a_others	a_others	stroma2
1032	4100	21208	immune	a_others	a_others	a_others	a_others	immune
1033	8893	19315	tumor	a_others	a_others	a_others	a_others	tumor1
1034	4095	17726	tumor	a_others	a_others	a_others	a_others	tumor2
1035	10644	8721	stroma	a_others	a_others	a_others	a_others	stroma2
1036	15448	13792	tumor	tumor_5	a_others	a_others	a_others	tumor2
1037	19241	17993	stroma	a_others	a_others	a_others	a_others	stroma2
1038	10391	8577	stroma	stroma_2	a_others	a_others	a_others	stroma1
1039	7633	20622	immune	immune_2	immune_2	a_others	immune	immune
1040	9637	10754	tumor	a_others	a_others	a_others	a_others	tumor2
1041	6352	8583	tumor	a_others	a_others	a_others	a_others	tumor2
1042	12916	8863	stroma	a_others	a_others	a_others	a_others	stroma1
1043	7385	23379	tumor	a_others	a_others	a_others	a_others	tumor1
1044	20255	20603	immune	a_others	a_others	a_others	a_others	immune
1045	22783	23210	immune	a_others	a_others	a_others	a_others	immune
1046	14449	21047	stroma	a_others	a_others	a_others	a_others	stroma2
1047	6611	12500	tumor	a_others	a_others	a_others	a_others	tumor2
1048	5356	17579	tumor	tumor_3	a_others	a_others	tumor	tumor1
1049	6114	17723	tumor	tumor_3	a_others	a_others	tumor	tumor1
1050	11659	12202	tumor	a_others	a_others	a_others	a_others	tumor1
1051	23035	23065	immune	a_others	a_others	a_others	a_others	immune
1052	8897	21636	immune	immune_2	immune_2	a_others	immune	immune
1053	5858	15547	tumor	a_others	a_others	a_others	a_others	tumor2
1054	6857	8292	stroma	a_others	a_others	a_others	a_others	stroma1
1055	16951	6246	immune	a_others	a_others	a_others	a_others	immune
1056	12175	19455	stroma	a_others	a_others	a_others	a_others	stroma2
1057	20741	8706	immune	a_others	a_others	a_others	a_others	immune
1058	19997	17267	immune	immune_1	immune_1	a_others	a_others	immune
1059	16719	19448	tumor	a_others	a_others	a_others	a_others	tumor2
1060	12667	11330	tumor	a_others	a_others	a_others	a_others	tumor1
1061	17477	19882	immune	a_others	a_others	a_others	a_others	immune
1062	6863	12644	tumor	a_others	a_others	a_others	a_others	tumor1
1063	5868	21640	tumor	a_others	a_others	a_others	a_others	tumor1
1064	10134	5531	tumor	a_others	a_others	a_others	a_others	tumor1
1065	22021	20455	stroma	a_others	a_others	a_others	a_others	stroma2
1066	12681	20034	tumor	a_others	a_others	a_others	a_others	tumor2
1067	7628	17431	tumor	tumor_3	a_others	a_others	tumor	tumor1
1068	6624	20914	tumor	a_others	a_others	a_others	a_others	tumor1
1069	17229	22929	immune	a_others	a_others	a_others	a_others	immune
1070	7368	12644	tumor	a_others	a_others	a_others	a_others	tumor2
1071	11404	10606	tumor	a_others	a_others	a_others	a_others	tumor2
1072	11673	21196	stroma	a_others	a_others	a_others	a_others	stroma2
1073	7374	16415	tumor	a_others	a_others	a_others	a_others	tumor2
1074	17714	10161	stroma	a_others	a_others	a_others	a_others	stroma2
1075	17209	9582	stroma	a_others	a_others	a_others	a_others	stroma2
1076	13939	17276	stroma	stroma_1	a_others	stroma	a_others	stroma2
1077	8635	15398	tumor	a_others	a_others	a_others	a_others	tumor1
1078	12910	5091	tumor	a_others	a_others	a_others	a_others	tumor2
1079	21508	15233	stroma	a_others	a_others	a_others	a_others	stroma2
1080	15697	11905	tumor	tumor_5	a_others	a_others	a_others	tumor2
1081	11405	10896	stroma	a_others	a_others	a_others	a_others	stroma1
1082	4850	16419	stroma	a_others	a_others	a_others	a_others	stroma1
1083	6871	17287	tumor	tumor_3	a_others	a_others	tumor	tumor1
1084	6616	15981	tumor	tumor_3	a_others	a_others	tumor	tumor1
1085	15207	21191	tumor	a_others	a_others	a_others	a_others	tumor2
1086	17966	9436	stroma	a_others	a_others	a_others	a_others	stroma2
1087	15462	23077	stroma	a_others	a_others	a_others	a_others	stroma2
1088	5110	21787	tumor	a_others	a_others	a_others	a_others	tumor2
1089	14935	8570	tumor	a_others	a_others	a_others	a_others	tumor2
1090	15194	12777	immune	a_others	a_others	a_others	a_others	immune
1091	9402	21925	immune	a_others	a_others	a_others	a_others	immune
1092	7119	14820	stroma	a_others	a_others	a_others	a_others	stroma1
1093	11927	22502	tumor	a_others	a_others	a_others	a_others	tumor2
1094	4096	18597	stroma	a_others	a_others	a_others	a_others	stroma2
1095	19247	21765	tumor	a_others	a_others	a_others	a_others	tumor1
1096	19244	20024	immune	a_others	a_others	a_others	a_others	immune
1097	10161	22940	tumor	a_others	a_others	a_others	a_others	tumor1
1098	8883	12351	stroma	a_others	a_others	a_others	a_others	stroma1
1099	23010	6526	immune	a_others	a_others	a_others	a_others	immune
1100	22278	23501	stroma	a_others	a_others	a_others	a_others	stroma2
1101	22511	10299	stroma	a_others	a_others	a_others	a_others	stroma2
1102	8375	10611	tumor	a_others	a_others	a_others	a_others	tumor1
1103	17732	21477	immune	a_others	a_others	a_others	a_others	immune
1104	7627	16560	tumor	tumor_3	a_others	a_others	tumor	tumor1
1105	4852	17580	stroma	a_others	a_others	a_others	a_others	stroma1
1106	7131	22364	immune	immune_2	immune_2	a_others	immune	immune
1107	8377	11772	stroma	a_others	a_others	a_others	a_others	stroma1
1108	6374	22510	immune	a_others	a_others	a_others	a_others	immune
1109	6104	11050	tumor	a_others	a_others	a_others	a_others	tumor1
1110	5617	22656	tumor	a_others	a_others	a_others	a_others	tumor1
1111	11424	23373	tumor	a_others	a_others	a_others	a_others	tumor2
1112	15451	15823	tumor	tumor_2	a_others	a_others	a_others	tumor2
1113	15202	17999	immune	a_others	a_others	a_others	a_others	immune
1114	11909	10606	tumor	a_others	a_others	a_others	a_others	tumor2
1115	8381	14673	tumor	a_others	a_others	a_others	a_others	tumor1
1116	17470	15530	stroma	a_others	a_others	a_others	a_others	stroma2
1117	13935	14955	tumor	tumor_4	a_others	tumor	a_others	tumor2
1118	20505	19587	immune	a_others	a_others	a_others	a_others	immune
1119	12430	21050	stroma	a_others	a_others	a_others	a_others	stroma2
1120	21252	12767	stroma	a_others	a_others	a_others	a_others	stroma1
1121	5349	12937	immune	a_others	a_others	a_others	a_others	immune
1122	13941	18727	immune	a_others	a_others	a_others	a_others	immune
1123	10402	15831	tumor	a_others	a_others	a_others	a_others	tumor2
1124	14956	22497	immune	a_others	a_others	a_others	a_others	immune
1125	13922	6540	tumor	a_others	a_others	a_others	a_others	tumor2
1126	5108	20336	tumor	a_others	a_others	a_others	a_others	tumor1
1127	17463	10887	tumor	tumor_5	a_others	a_others	a_others	tumor2
1128	3845	19613	immune	a_others	a_others	a_others	a_others	immune
1129	6871	17867	stroma	a_others	a_others	a_others	a_others	stroma1
1130	7362	8581	tumor	a_others	a_others	a_others	a_others	tumor2
1131	11170	22358	tumor	a_others	a_others	a_others	a_others	tumor1
1132	17472	16980	tumor	tumor_2	a_others	a_others	a_others	tumor2
1133	6115	18303	tumor	a_others	a_others	a_others	a_others	tumor1
1134	10910	17571	stroma	a_others	a_others	a_others	a_others	stroma2
1135	5350	13227	tumor	a_others	a_others	a_others	a_others	tumor1
1136	13188	21774	stroma	a_others	a_others	a_others	a_others	stroma2
1137	11158	14524	tumor	a_others	a_others	a_others	a_others	tumor2
1138	17960	5664	tumor	a_others	a_others	a_others	a_others	tumor2
1139	13177	14230	tumor	tumor_4	a_others	tumor	a_others	tumor2
1140	21771	21761	immune	a_others	a_others	a_others	a_others	immune
1141	7382	21348	tumor	a_others	a_others	a_others	a_others	tumor2
1142	20739	7255	stroma	a_others	a_others	a_others	a_others	stroma2
1143	14436	12343	tumor	tumor_4	a_others	tumor	a_others	tumor2
1144	17729	20027	immune	a_others	a_others	a_others	a_others	immune
1145	15713	21771	stroma	a_others	a_others	a_others	a_others	stroma1
1146	10140	9012	stroma	stroma_2	a_others	a_others	a_others	stroma1
1147	12173	18004	stroma	stroma_1	a_others	stroma	a_others	stroma2
1148	5105	18015	tumor	a_others	a_others	a_others	a_others	tumor1
1149	6373	21930	tumor	a_others	a_others	a_others	a_others	tumor1
1150	19983	7982	immune	a_others	a_others	a_others	a_others	immune
1151	11661	13652	tumor	a_others	a_others	a_others	a_others	tumor1
1152	8885	13802	stroma	a_others	a_others	a_others	a_others	stroma1
1153	19487	13786	immune	a_others	a_others	a_others	a_others	immune
1154	18993	21330	stroma	a_others	a_others	a_others	a_others	stroma2
1155	17479	21623	immune	a_others	a_others	a_others	a_others	immune
1156	15703	15677	tumor	tumor_2	a_others	a_others	a_others	tumor2
1157	18977	10595	stroma	a_others	a_others	a_others	a_others	stroma2
1158	18228	15964	stroma	a_others	a_others	a_others	a_others	stroma2
1159	13429	14375	tumor	tumor_4	a_others	tumor	a_others	tumor2
1160	8387	18155	tumor	a_others	a_others	a_others	a_others	tumor1
1161	14954	20756	stroma	a_others	a_others	a_others	a_others	stroma2
1162	17455	5664	immune	a_others	a_others	a_others	a_others	immune
1163	13922	6250	tumor	a_others	a_others	a_others	a_others	tumor2
1164	18974	8274	tumor	tumor_1	a_others	a_others	a_others	tumor2
1165	6613	13950	tumor	a_others	a_others	a_others	a_others	tumor1
1166	6877	21639	tumor	a_others	a_others	a_others	a_others	tumor2
1167	12681	20324	stroma	a_others	a_others	a_others	a_others	stroma1
1168	8124	11337	tumor	a_others	a_others	a_others	a_others	tumor1
1169	8890	17574	stroma	a_others	a_others	a_others	a_others	stroma1
1170	22276	22051	immune	a_others	a_others	a_others	a_others	immune
1171	17210	10742	stroma	a_others	a_others	a_others	a_others	stroma2
1172	16448	7407	tumor	a_others	a_others	a_others	a_others	tumor2
1173	5851	10905	tumor	a_others	a_others	a_others	a_others	tumor2
1174	6366	17287	tumor	tumor_3	a_others	a_others	tumor	tumor1
1175	21771	22051	immune	a_others	a_others	a_others	a_others	immune
1176	10652	13654	tumor	a_others	a_others	a_others	a_others	tumor2
1177	6110	14822	tumor	a_others	a_others	a_others	a_others	tumor1
1178	7885	20187	tumor	a_others	a_others	a_others	a_others	tumor2
1179	5610	18594	tumor	a_others	a_others	a_others	a_others	tumor1
1180	22019	18714	stroma	a_others	a_others	a_others	a_others	stroma2
1181	20487	7401	immune	a_others	a_others	a_others	a_others	immune
1182	16972	20173	immune	a_others	a_others	a_others	a_others	immune
1183	17210	10452	stroma	a_others	a_others	a_others	a_others	stroma2
1184	15693	9294	tumor	tumor_5	a_others	a_others	a_others	tumor2
1185	8120	8725	tumor	a_others	a_others	a_others	a_others	tumor2
1186	8887	15543	tumor	a_others	a_others	a_others	a_others	tumor2
1187	8382	15253	tumor	a_others	a_others	a_others	a_others	tumor1
1188	3849	22224	tumor	a_others	a_others	a_others	a_others	tumor1
1189	9900	17282	stroma	a_others	a_others	a_others	a_others	stroma2
1190	14700	20031	stroma	a_others	a_others	a_others	a_others	stroma2
1191	12159	9299	tumor	a_others	a_others	a_others	a_others	tumor2
1192	4097	19467	immune	a_others	a_others	a_others	a_others	immune
1193	5361	20481	stroma	a_others	a_others	a_others	a_others	stroma1
1194	22508	8268	tumor	a_others	a_others	a_others	a_others	tumor1
1195	9897	15541	stroma	a_others	a_others	a_others	a_others	stroma1
1196	11658	11331	tumor	a_others	a_others	a_others	a_others	tumor1
1197	14447	19306	stroma	a_others	a_others	a_others	a_others	stroma2
1198	9656	22940	tumor	a_others	a_others	a_others	a_others	tumor1
1199	7632	20042	tumor	a_others	a_others	a_others	a_others	tumor1
1200	11651	6689	stroma	a_others	a_others	a_others	a_others	stroma1
1201	19499	21910	stroma	a_others	a_others	a_others	a_others	stroma2
1202	16200	10454	tumor	tumor_5	a_others	a_others	a_others	tumor2
1203	7609	5244	tumor	a_others	a_others	a_others	a_others	tumor2
1204	5611	18884	tumor	a_others	a_others	a_others	a_others	tumor2
1205	13181	16842	tumor	a_others	a_others	a_others	a_others	tumor2
1206	17727	18286	immune	a_others	a_others	a_others	a_others	immune
1207	12669	12490	tumor	a_others	a_others	a_others	a_others	tumor1
1208	18740	20605	stroma	a_others	a_others	a_others	a_others	stroma2
1209	5102	15984	tumor	a_others	a_others	a_others	a_others	tumor1
1210	13680	13359	tumor	tumor_4	a_others	tumor	a_others	tumor2
1211	6615	15401	tumor	tumor_3	a_others	a_others	tumor	tumor1
1212	17967	10306	tumor	tumor_5	a_others	a_others	a_others	tumor2
1213	7629	17721	tumor	tumor_3	a_others	a_others	tumor	tumor1
1214	15956	15822	tumor	tumor_2	a_others	a_others	a_others	tumor2
1215	12661	6977	stroma	a_others	a_others	a_others	a_others	stroma1
1216	21251	11897	immune	a_others	a_others	a_others	a_others	immune
1217	18739	19735	stroma	a_others	a_others	a_others	a_others	stroma2
1218	20242	12479	stroma	a_others	a_others	a_others	a_others	stroma2
1219	8629	11336	stroma	a_others	a_others	a_others	a_others	stroma1
1220	12416	12055	stroma	a_others	a_others	a_others	a_others	stroma1
1221	9131	9594	stroma	stroma_2	a_others	a_others	a_others	stroma1
1222	7360	7131	stroma	a_others	a_others	a_others	a_others	stroma1
1223	17220	17416	immune	a_others	a_others	a_others	a_others	immune
1224	17731	21187	immune	a_others	a_others	a_others	a_others	immune
1225	16472	23075	immune	a_others	a_others	a_others	a_others	immune
1226	17213	12483	tumor	tumor_5	a_others	a_others	a_others	tumor2
1227	11670	19455	tumor	a_others	a_others	a_others	a_others	tumor2
1228	16455	12339	tumor	tumor_5	a_others	a_others	a_others	tumor2
1229	16709	13355	tumor	tumor_5	a_others	a_others	a_others	tumor2
1230	10402	15250	tumor	a_others	a_others	a_others	a_others	tumor2
1231	21520	23067	immune	a_others	a_others	a_others	a_others	immune
1232	17465	12048	immune	a_others	a_others	a_others	a_others	immune
1233	6110	15112	tumor	a_others	a_others	a_others	a_others	tumor2
1234	20506	19877	immune	a_others	a_others	a_others	a_others	immune
1235	10396	11768	stroma	a_others	a_others	a_others	a_others	stroma1
1236	20740	7836	tumor	tumor_1	a_others	a_others	a_others	tumor2
1237	9400	20765	tumor	a_others	a_others	a_others	a_others	tumor2
1238	17710	7550	tumor	tumor_1	a_others	a_others	a_others	tumor2
1239	16950	5375	stroma	a_others	a_others	a_others	a_others	stroma2
1240	10908	16410	stroma	a_others	a_others	a_others	a_others	stroma2
1241	16467	19593	stroma	a_others	a_others	a_others	a_others	stroma2
1242	19490	15817	immune	immune_1	immune_1	a_others	a_others	immune
1243	4594	14244	immune	a_others	a_others	a_others	a_others	immune
1244	6618	17432	immune	a_others	a_others	a_others	a_others	immune
1245	9646	16267	tumor	tumor_3	a_others	a_others	tumor	tumor1
1246	19753	22925	immune	a_others	a_others	a_others	a_others	immune
1247	7630	18881	stroma	a_others	a_others	a_others	a_others	stroma1
1248	17211	11323	tumor	tumor_5	a_others	a_others	a_others	tumor2
1249	13164	5816	tumor	a_others	a_others	a_others	a_others	tumor1
1250	12166	13652	tumor	a_others	a_others	a_others	a_others	tumor2
1251	10911	18151	stroma	a_others	a_others	a_others	a_others	stroma1
1252	7366	11193	tumor	a_others	a_others	a_others	a_others	tumor1
1253	22258	10154	immune	a_others	a_others	a_others	a_others	immune
1254	15944	8278	stroma	a_others	a_others	a_others	a_others	stroma2
1255	11907	9155	tumor	a_others	a_others	a_others	a_others	tumor2
1256	7123	17431	tumor	tumor_3	a_others	a_others	tumor	tumor1
1257	12686	23516	stroma	a_others	a_others	a_others	a_others	stroma2
1258	14943	13793	immune	a_others	a_others	a_others	a_others	immune
1259	20250	17411	immune	immune_1	immune_1	a_others	a_others	immune
1260	21749	7544	stroma	a_others	a_others	a_others	a_others	stroma2
1261	13677	11328	tumor	tumor_4	a_others	tumor	a_others	tumor2
1262	17965	9145	immune	a_others	a_others	a_others	a_others	immune
1263	16208	15677	stroma	a_others	a_others	a_others	a_others	stroma2
1264	22507	7688	stroma	a_others	a_others	a_others	a_others	stroma2
1265	7132	23234	immune	immune_2	immune_2	a_others	immune	immune
1266	8641	19750	tumor	a_others	a_others	a_others	a_others	tumor1
1267	9129	8724	stroma	stroma_2	a_others	a_others	a_others	stroma1
1268	8894	19895	immune	a_others	a_others	a_others	a_others	immune
1269	15943	7698	tumor	a_others	a_others	a_others	a_others	tumor1
1270	8114	5244	tumor	a_others	a_others	a_others	a_others	tumor2
1271	10154	18297	stroma	a_others	a_others	a_others	a_others	stroma2
1272	5869	22511	tumor	a_others	a_others	a_others	a_others	tumor1
1273	10156	19458	tumor	a_others	a_others	a_others	a_others	tumor1
1274	15183	5523	tumor	a_others	a_others	a_others	a_others	tumor2
1275	14440	14664	stroma	stroma_1	a_others	stroma	a_others	stroma2
1276	10152	17137	stroma	a_others	a_others	a_others	a_others	stroma2
1277	7867	8290	stroma	stroma_2	a_others	a_others	a_others	stroma1
1278	7617	10467	stroma	a_others	a_others	a_others	a_others	stroma1
1279	16970	18432	tumor	tumor_2	a_others	a_others	a_others	tumor2
1280	21496	7399	immune	a_others	a_others	a_others	a_others	immune
1281	11155	12493	tumor	a_others	a_others	a_others	a_others	tumor2
1282	10392	8867	stroma	stroma_2	a_others	a_others	a_others	stroma1
1283	21251	12187	immune	a_others	a_others	a_others	a_others	immune
1284	12931	18728	tumor	a_others	a_others	a_others	a_others	tumor2
1285	18480	15528	stroma	a_others	a_others	a_others	a_others	stroma2
1286	14428	7120	immune	a_others	a_others	a_others	a_others	immune
1287	5348	11776	tumor	a_others	a_others	a_others	a_others	tumor1
1288	7112	10178	tumor	a_others	a_others	a_others	a_others	tumor2
1289	19233	13061	immune	a_others	a_others	a_others	a_others	immune
1290	13170	9588	tumor	a_others	a_others	a_others	a_others	tumor2
1291	20238	9577	tumor	a_others	a_others	a_others	a_others	tumor1
1292	13682	14230	tumor	tumor_4	a_others	tumor	a_others	tumor2
1293	12921	12055	tumor	tumor_4	a_others	tumor	a_others	tumor2
1294	13188	21484	stroma	a_others	a_others	a_others	a_others	stroma1
1295	21000	12623	stroma	a_others	a_others	a_others	a_others	stroma2
1296	21260	17700	stroma	a_others	a_others	a_others	a_others	stroma2
1297	10391	8287	stroma	stroma_2	a_others	a_others	a_others	stroma1
1298	17463	11177	tumor	tumor_5	a_others	a_others	a_others	tumor2
1299	22760	8123	immune	a_others	a_others	a_others	a_others	immune
1300	7626	16270	stroma	a_others	a_others	a_others	a_others	stroma1
1301	8629	11626	tumor	a_others	a_others	a_others	a_others	tumor2
1302	20251	18572	immune	a_others	a_others	a_others	a_others	immune
1303	15189	9585	tumor	a_others	a_others	a_others	a_others	tumor2
1304	21773	23212	immune	a_others	a_others	a_others	a_others	immune
1305	8389	19896	immune	a_others	a_others	a_others	a_others	immune
1306	15945	8568	stroma	a_others	a_others	a_others	a_others	stroma2
1307	6112	16562	stroma	a_others	a_others	a_others	a_others	stroma1
1308	7635	22073	immune	immune_2	immune_2	a_others	immune	immune
1309	7611	6115	tumor	a_others	a_others	a_others	a_others	tumor2
1310	6615	15111	tumor	a_others	a_others	a_others	a_others	tumor1
1311	16970	18722	tumor	a_others	a_others	a_others	a_others	tumor2
1312	20487	7691	tumor	tumor_1	a_others	a_others	a_others	tumor2
1313	21266	21762	immune	a_others	a_others	a_others	a_others	immune
1314	7613	7275	tumor	a_others	a_others	a_others	a_others	tumor2
1315	17474	18431	immune	a_others	a_others	a_others	a_others	immune
1316	7367	11483	stroma	a_others	a_others	a_others	a_others	stroma1
1317	14438	13503	tumor	tumor_4	a_others	tumor	a_others	tumor2
1318	9631	6692	stroma	stroma_2	a_others	a_others	a_others	stroma1
1319	5362	21351	immune	a_others	a_others	a_others	a_others	immune
1320	15209	22642	immune	a_others	a_others	a_others	a_others	immune
1321	8389	19606	tumor	a_others	a_others	a_others	a_others	tumor1
1322	10893	6255	stroma	a_others	a_others	a_others	a_others	stroma1
1323	13185	19453	immune	a_others	a_others	a_others	a_others	immune
1324	6609	11339	tumor	a_others	a_others	a_others	a_others	tumor1
1325	5100	15113	tumor	a_others	a_others	a_others	a_others	tumor1
1326	13944	20468	tumor	a_others	a_others	a_others	a_others	tumor2
1327	18734	16543	tumor	a_others	a_others	a_others	a_others	tumor2
1328	22762	9864	immune	a_others	a_others	a_others	a_others	immune
1329	20509	21908	immune	a_others	a_others	a_others	a_others	immune
1330	9139	15107	tumor	a_others	a_others	a_others	a_others	tumor1
1331	15205	20030	stroma	a_others	a_others	a_others	a_others	stroma2
1332	22255	8123	immune	a_others	a_others	a_others	a_others	immune
1333	4600	18306	tumor	a_others	a_others	a_others	a_others	tumor1
1334	5353	15258	tumor	a_others	a_others	a_others	a_others	tumor1
1335	14682	8135	tumor	a_others	a_others	a_others	a_others	tumor2
1336	10408	19312	tumor	a_others	a_others	a_others	a_others	tumor1
1337	7623	14239	tumor	a_others	a_others	a_others	a_others	tumor1
1338	22008	11751	stroma	a_others	a_others	a_others	a_others	stroma2
1339	6865	13805	tumor	a_others	a_others	a_others	a_others	tumor1
1340	5360	20191	tumor	a_others	a_others	a_others	a_others	tumor1
1341	17729	19736	tumor	a_others	a_others	a_others	a_others	tumor2
1342	8127	13368	stroma	a_others	a_others	a_others	a_others	stroma2
1343	9629	5241	stroma	stroma_2	a_others	a_others	a_others	stroma1
1344	17977	16980	tumor	tumor_2	a_others	a_others	a_others	tumor2
1345	9143	17428	stroma	a_others	a_others	a_others	a_others	stroma2
1346	15198	15678	tumor	tumor_2	a_others	a_others	a_others	tumor2
1347	10401	14670	tumor	a_others	a_others	a_others	a_others	tumor1
1348	21263	20021	stroma	a_others	a_others	a_others	a_others	stroma2
1349	17474	18141	tumor	tumor_2	a_others	a_others	a_others	tumor2
1350	7634	21203	tumor	a_others	a_others	a_others	a_others	tumor1
1351	16211	17417	stroma	a_others	a_others	a_others	a_others	stroma2
1352	10664	22068	tumor	a_others	a_others	a_others	a_others	tumor2
1353	21768	19730	tumor	a_others	a_others	a_others	a_others	tumor1
1354	8633	14528	tumor	a_others	a_others	a_others	a_others	tumor1
1355	4090	14535	tumor	a_others	a_others	a_others	a_others	tumor2
1356	20743	9576	immune	a_others	a_others	a_others	a_others	immune
1357	10398	12639	tumor	a_others	a_others	a_others	a_others	tumor1
1358	5100	14823	immune	a_others	a_others	a_others	a_others	immune
1359	11927	22212	stroma	a_others	a_others	a_others	a_others	stroma2
1360	6856	7712	tumor	a_others	a_others	a_others	a_others	tumor2
1361	19501	22780	stroma	a_others	a_others	a_others	a_others	stroma2
1362	9655	22360	tumor	a_others	a_others	a_others	a_others	tumor1
1363	4094	17146	tumor	a_others	a_others	a_others	a_others	tumor2
1364	12913	6832	stroma	a_others	a_others	a_others	a_others	stroma1
1365	10159	21779	stroma	a_others	a_others	a_others	a_others	stroma1
1366	7108	7276	tumor	a_others	a_others	a_others	a_others	tumor2
1367	10152	17427	stroma	a_others	a_others	a_others	a_others	stroma2
1368	5102	16274	tumor	a_others	a_others	a_others	a_others	tumor1
1369	7867	8871	stroma	stroma_2	a_others	a_others	a_others	stroma1
1370	16455	12049	tumor	tumor_5	a_others	a_others	a_others	tumor2
1371	9387	12060	stroma	a_others	a_others	a_others	a_others	stroma1
1372	16722	21479	stroma	a_others	a_others	a_others	a_others	stroma2
1373	22003	8269	tumor	a_others	a_others	a_others	a_others	tumor1
1374	20745	11027	immune	a_others	a_others	a_others	a_others	immune
1375	11656	10461	tumor	a_others	a_others	a_others	a_others	tumor2
1376	6369	19609	immune	a_others	a_others	a_others	a_others	immune
1377	15714	22931	stroma	a_others	a_others	a_others	a_others	stroma2
1378	16961	12629	tumor	tumor_5	a_others	a_others	a_others	tumor2
1379	8885	14092	tumor	a_others	a_others	a_others	a_others	tumor1
1380	12169	15393	stroma	stroma_1	a_others	stroma	a_others	stroma2
1381	7367	12063	tumor	a_others	a_others	a_others	a_others	tumor1
1382	21265	20892	stroma	a_others	a_others	a_others	a_others	stroma2
1383	7359	6260	tumor	a_others	a_others	a_others	a_others	tumor2
1384	10891	5094	tumor	a_others	a_others	a_others	a_others	tumor2
1385	12415	11185	tumor	a_others	a_others	a_others	a_others	tumor1
1386	7375	17286	tumor	tumor_3	a_others	a_others	tumor	tumor1
1387	13174	12199	stroma	a_others	a_others	a_others	a_others	stroma2
1388	8640	18590	tumor	a_others	a_others	a_others	a_others	tumor1
1389	8882	11771	tumor	a_others	a_others	a_others	a_others	tumor1
1390	11162	17425	stroma	a_others	a_others	a_others	a_others	stroma2
1391	13678	12199	tumor	tumor_4	a_others	tumor	a_others	tumor2
1392	15960	18433	immune	a_others	a_others	a_others	a_others	immune
1393	16975	22204	immune	a_others	a_others	a_others	a_others	immune
1394	17708	5809	tumor	a_others	a_others	a_others	a_others	tumor2
1395	16958	10888	tumor	tumor_5	a_others	a_others	a_others	tumor2
1396	13179	15971	tumor	tumor_4	a_others	tumor	a_others	tumor2
1397	19248	22926	stroma	a_others	a_others	a_others	a_others	stroma2
1398	14197	20902	immune	a_others	a_others	a_others	a_others	immune
1399	8131	15979	immune	a_others	a_others	a_others	a_others	immune
1400	15693	9004	immune	a_others	a_others	a_others	a_others	immune
1401	21752	9575	stroma	a_others	a_others	a_others	a_others	stroma2
1402	12682	20615	tumor	a_others	a_others	a_others	a_others	tumor2
1403	12433	22791	stroma	a_others	a_others	a_others	a_others	stroma1
1404	11421	21922	tumor	a_others	a_others	a_others	a_others	tumor2
1405	22016	16683	stroma	a_others	a_others	a_others	a_others	stroma2
1406	13672	8137	tumor	a_others	a_others	a_others	a_others	tumor2
1407	18487	20461	immune	a_others	a_others	a_others	a_others	immune
1408	23285	21469	immune	a_others	a_others	a_others	a_others	immune
1409	21266	22052	immune	a_others	a_others	a_others	a_others	immune
1410	16957	10308	tumor	tumor_5	a_others	a_others	a_others	tumor2
1411	9633	8143	tumor	a_others	a_others	a_others	a_others	tumor1
1412	10909	17281	tumor	a_others	a_others	a_others	a_others	tumor2
1413	8646	22942	tumor	a_others	a_others	a_others	a_others	tumor1
1414	13177	14521	stroma	stroma_1	a_others	stroma	a_others	stroma2
1415	11928	23082	stroma	a_others	a_others	a_others	a_others	stroma1
1416	6102	10179	tumor	a_others	a_others	a_others	a_others	tumor1
1417	19740	14511	stroma	a_others	a_others	a_others	a_others	stroma2
1418	13167	8137	stroma	a_others	a_others	a_others	a_others	stroma1
1419	11147	7560	stroma	a_others	a_others	a_others	a_others	stroma2
1420	23011	7397	tumor	a_others	a_others	a_others	a_others	tumor1
1421	17986	22783	immune	a_others	a_others	a_others	a_others	immune
1422	10650	12784	stroma	a_others	a_others	a_others	a_others	stroma1
1423	10659	18296	tumor	a_others	a_others	a_others	a_others	tumor1
1424	14427	6249	tumor	a_others	a_others	a_others	a_others	tumor2
1425	6352	8293	tumor	a_others	a_others	a_others	a_others	tumor2
1426	9900	17572	stroma	a_others	a_others	a_others	a_others	stroma2
1427	22002	7689	stroma	a_others	a_others	a_others	a_others	stroma2
1428	22270	17989	stroma	a_others	a_others	a_others	a_others	stroma2
1429	7374	16125	tumor	tumor_3	a_others	a_others	tumor	tumor1
1430	16698	5811	immune	a_others	a_others	a_others	a_others	immune
1431	11418	19891	stroma	a_others	a_others	a_others	a_others	stroma2
1432	11901	5093	tumor	a_others	a_others	a_others	a_others	tumor2
1433	8380	14093	stroma	a_others	a_others	a_others	a_others	stroma1
1434	7613	7565	tumor	a_others	a_others	a_others	a_others	tumor2
1435	17224	20027	tumor	a_others	a_others	a_others	a_others	tumor2
1436	4099	20918	immune	a_others	a_others	a_others	a_others	immune
1437	7365	10612	tumor	a_others	a_others	a_others	a_others	tumor2
1438	16458	14080	tumor	tumor_5	a_others	a_others	a_others	tumor2
1439	13437	19308	stroma	a_others	a_others	a_others	a_others	stroma2
1440	5599	11050	tumor	a_others	a_others	a_others	a_others	tumor2
1441	17981	19301	tumor	a_others	a_others	a_others	a_others	tumor2
1442	12670	12780	stroma	a_others	a_others	a_others	a_others	stroma1
1443	9133	11335	tumor	a_others	a_others	a_others	a_others	tumor1
1444	11905	8284	tumor	a_others	a_others	a_others	a_others	tumor1
1445	20994	9141	immune	a_others	a_others	a_others	a_others	immune
1446	11910	11186	stroma	a_others	a_others	a_others	a_others	stroma1
1447	12162	10750	tumor	a_others	a_others	a_others	a_others	tumor2
1448	11171	22938	tumor	a_others	a_others	a_others	a_others	tumor1
1449	17722	15384	immune	a_others	a_others	a_others	a_others	immune
1450	12425	17858	stroma	stroma_1	a_others	stroma	a_others	stroma2
1451	14685	10166	tumor	a_others	a_others	a_others	a_others	tumor2
1452	5857	14677	tumor	a_others	a_others	a_others	a_others	tumor1
1453	4347	17871	tumor	a_others	a_others	a_others	a_others	tumor1
1454	4844	12357	tumor	a_others	a_others	a_others	a_others	tumor2
1455	21009	19006	tumor	a_others	a_others	a_others	a_others	tumor1
1456	18978	10885	stroma	a_others	a_others	a_others	a_others	stroma2
1457	13675	9877	stroma	a_others	a_others	a_others	a_others	stroma1
1458	16193	5521	stroma	a_others	a_others	a_others	a_others	stroma2
1459	9147	20330	tumor	a_others	a_others	a_others	a_others	tumor2
1460	17226	21188	immune	a_others	a_others	a_others	a_others	immune
1461	16952	6826	stroma	a_others	a_others	a_others	a_others	stroma2
1462	14443	16985	stroma	stroma_1	a_others	stroma	a_others	stroma2
1463	20257	22054	stroma	a_others	a_others	a_others	a_others	stroma2
1464	22024	22486	tumor	a_others	a_others	a_others	a_others	tumor2
1465	15185	6683	immune	a_others	a_others	a_others	a_others	immune
1466	8888	15833	stroma	a_others	a_others	a_others	a_others	stroma1
1467	15963	20755	tumor	a_others	a_others	a_others	a_others	tumor2
1468	13191	23515	stroma	a_others	a_others	a_others	a_others	stroma1
1469	16207	14806	tumor	a_others	a_others	a_others	a_others	tumor2
1470	6617	16562	tumor	a_others	a_others	a_others	a_others	tumor2
1471	8628	11046	tumor	a_others	a_others	a_others	a_others	tumor2
1472	8624	8434	stroma	stroma_2	a_others	a_others	a_others	stroma1
1473	3841	17001	tumor	a_others	a_others	a_others	a_others	tumor2
1474	20243	13349	stroma	a_others	a_others	a_others	a_others	stroma1
1475	10138	8142	tumor	a_others	a_others	a_others	a_others	tumor1
1476	17205	7551	immune	a_others	a_others	a_others	a_others	immune
1477	13926	9152	tumor	a_others	a_others	a_others	a_others	tumor1
1478	18220	10741	tumor	tumor_5	a_others	a_others	a_others	tumor2
1479	9640	12495	stroma	a_others	a_others	a_others	a_others	stroma1
1480	14931	5668	tumor	a_others	a_others	a_others	a_others	tumor2
1481	16973	20463	tumor	a_others	a_others	a_others	a_others	tumor2
1482	21512	17554	stroma	a_others	a_others	a_others	a_others	stroma2
1483	15688	5522	tumor	a_others	a_others	a_others	a_others	tumor2
1484	18974	8564	tumor	tumor_1	a_others	a_others	a_others	tumor2
1485	8872	5678	stroma	a_others	a_others	a_others	a_others	stroma2
1486	22004	8849	stroma	a_others	a_others	a_others	a_others	stroma2
1487	23266	8702	tumor	a_others	a_others	a_others	a_others	tumor1
1488	7871	11482	tumor	a_others	a_others	a_others	a_others	tumor1
1489	16468	20464	stroma	a_others	a_others	a_others	a_others	stroma2
1490	21247	9286	stroma	a_others	a_others	a_others	a_others	stroma2
1491	4341	13519	tumor	a_others	a_others	a_others	a_others	tumor2
1492	11657	10751	stroma	a_others	a_others	a_others	a_others	stroma1
1493	13418	6831	stroma	a_others	a_others	a_others	a_others	stroma1
1494	7360	7421	tumor	a_others	a_others	a_others	a_others	tumor2
1495	14177	7846	tumor	a_others	a_others	a_others	a_others	tumor2
1496	12411	8574	tumor	a_others	a_others	a_others	a_others	tumor1
1497	15688	5812	tumor	a_others	a_others	a_others	a_others	tumor2
1498	5353	15548	tumor	tumor_3	a_others	a_others	tumor	tumor1
1499	19750	20894	tumor	a_others	a_others	a_others	a_others	tumor1
1500	16457	13210	tumor	tumor_5	a_others	a_others	a_others	tumor2
1501	8120	9015	stroma	stroma_2	a_others	a_others	a_others	stroma1
1502	14934	7699	immune	a_others	a_others	a_others	a_others	immune
1503	16208	15386	stroma	a_others	a_others	a_others	a_others	stroma2
1504	11171	23228	tumor	a_others	a_others	a_others	a_others	tumor2
1505	9381	8288	tumor	a_others	a_others	a_others	a_others	tumor2
1506	7865	7130	tumor	a_others	a_others	a_others	a_others	tumor1
1507	12158	8139	tumor	a_others	a_others	a_others	a_others	tumor2
1508	18236	21186	stroma	a_others	a_others	a_others	a_others	stroma2
1509	17460	8856	stroma	a_others	a_others	a_others	a_others	stroma2
1510	7126	19172	tumor	a_others	a_others	a_others	a_others	tumor2
1511	4849	16129	stroma	a_others	a_others	a_others	a_others	stroma2
1512	15459	21336	stroma	a_others	a_others	a_others	a_others	stroma2
1513	8391	21346	tumor	a_others	a_others	a_others	a_others	tumor1
1514	5351	14097	tumor	a_others	a_others	a_others	a_others	tumor1
1515	17735	23508	immune	a_others	a_others	a_others	a_others	immune
1516	13185	19743	stroma	a_others	a_others	a_others	a_others	stroma1
1517	6374	22800	tumor	a_others	a_others	a_others	a_others	tumor1
1518	13420	7992	immune	a_others	a_others	a_others	a_others	immune
1519	4349	19322	tumor	a_others	a_others	a_others	a_others	tumor1
1520	12927	16117	tumor	tumor_4	a_others	tumor	a_others	tumor2
1521	15209	22932	immune	a_others	a_others	a_others	a_others	immune
1522	10897	8866	stroma	a_others	a_others	a_others	a_others	stroma2
1523	21264	20601	stroma	a_others	a_others	a_others	a_others	stroma2
1524	17974	14658	tumor	a_others	a_others	a_others	a_others	tumor1
1525	4847	14678	immune	a_others	a_others	a_others	a_others	immune
1526	17457	6825	stroma	a_others	a_others	a_others	a_others	stroma2
1527	7117	13079	stroma	a_others	a_others	a_others	a_others	stroma1
1528	15209	22352	immune	a_others	a_others	a_others	a_others	immune
1529	7631	19172	tumor	a_others	a_others	a_others	a_others	tumor1
1530	14679	6104	tumor	a_others	a_others	a_others	a_others	tumor2
1531	13670	6396	stroma	a_others	a_others	a_others	a_others	stroma1
1532	16707	11614	tumor	tumor_5	a_others	a_others	a_others	tumor2
1533	11906	8865	stroma	a_others	a_others	a_others	a_others	stroma1
1534	11401	8285	stroma	a_others	a_others	a_others	a_others	stroma2
1535	15196	14227	stroma	a_others	a_others	a_others	a_others	stroma2
1536	22506	7107	tumor	a_others	a_others	a_others	a_others	tumor1
1537	19748	19443	immune	a_others	a_others	a_others	a_others	immune
1538	5354	15838	tumor	tumor_3	a_others	a_others	tumor	tumor1
1539	15695	10164	immune	a_others	a_others	a_others	a_others	immune
1540	10663	21488	tumor	a_others	a_others	a_others	a_others	tumor2
1541	22778	20309	immune	a_others	a_others	a_others	a_others	immune
1542	16220	23511	immune	a_others	a_others	a_others	a_others	immune
1543	9888	9738	stroma	a_others	a_others	a_others	a_others	stroma1
1544	8393	22217	immune	immune_2	immune_2	a_others	immune	immune
1545	12682	21195	stroma	a_others	a_others	a_others	a_others	stroma1
1546	7369	13224	stroma	a_others	a_others	a_others	a_others	stroma2
1547	15689	6683	tumor	a_others	a_others	a_others	a_others	tumor2
1548	7873	12643	tumor	a_others	a_others	a_others	a_others	tumor2
1549	11917	16118	stroma	stroma_1	a_others	stroma	a_others	stroma2
1550	21497	7979	stroma	a_others	a_others	a_others	a_others	stroma2
1551	12929	17568	tumor	a_others	a_others	a_others	a_others	tumor2
1552	13422	9733	tumor	a_others	a_others	a_others	a_others	tumor2
1553	13440	21629	immune	a_others	a_others	a_others	a_others	immune
1554	17968	11177	tumor	tumor_5	a_others	a_others	a_others	tumor2
1555	12170	16263	stroma	stroma_1	a_others	stroma	a_others	stroma2
1556	6860	10033	tumor	a_others	a_others	a_others	a_others	tumor2
1557	18990	19009	immune	a_others	a_others	a_others	a_others	immune
1558	18992	20170	immune	a_others	a_others	a_others	a_others	immune
1559	17208	9002	stroma	a_others	a_others	a_others	a_others	stroma2
1560	8139	21202	tumor	a_others	a_others	a_others	a_others	tumor1
1561	20991	7110	immune	a_others	a_others	a_others	a_others	immune
1562	12937	22500	stroma	a_others	a_others	a_others	a_others	stroma2
1563	6863	12064	tumor	a_others	a_others	a_others	a_others	tumor1
1564	9905	20474	stroma	a_others	a_others	a_others	a_others	stroma2
1565	15947	10309	immune	a_others	a_others	a_others	a_others	immune
1566	8891	17864	tumor	a_others	a_others	a_others	a_others	tumor1
1567	13925	8281	tumor	a_others	a_others	a_others	a_others	tumor2
1568	7375	16996	tumor	tumor_3	a_others	a_others	tumor	tumor1
1569	14440	14954	stroma	stroma_1	a_others	stroma	a_others	stroma2
1570	16974	21624	tumor	a_others	a_others	a_others	a_others	tumor2
1571	9144	18589	tumor	a_others	a_others	a_others	a_others	tumor1
1572	6118	20334	tumor	a_others	a_others	a_others	a_others	tumor1
1573	16704	9873	tumor	tumor_5	a_others	a_others	a_others	tumor2
1574	4601	18596	tumor	a_others	a_others	a_others	a_others	tumor1
1575	7869	9741	tumor	a_others	a_others	a_others	a_others	tumor2
1576	19752	22345	immune	a_others	a_others	a_others	a_others	immune
1577	9404	23376	immune	a_others	a_others	a_others	a_others	immune
1578	10649	12203	stroma	a_others	a_others	a_others	a_others	stroma2
1579	12930	17858	stroma	stroma_1	a_others	stroma	a_others	stroma2
1580	16699	6681	stroma	a_others	a_others	a_others	a_others	stroma2
1581	6868	15546	tumor	a_others	a_others	a_others	a_others	tumor2
1582	17716	11612	tumor	tumor_5	a_others	a_others	a_others	tumor2
1583	18971	6533	tumor	tumor_1	a_others	a_others	a_others	tumor2
1584	8636	16268	tumor	a_others	a_others	a_others	a_others	tumor2
1585	13187	21194	stroma	a_others	a_others	a_others	a_others	stroma1
1586	19479	8563	tumor	tumor_1	a_others	a_others	a_others	tumor2
1587	11159	15104	tumor	a_others	a_others	a_others	a_others	tumor2
1588	21003	14944	tumor	a_others	a_others	a_others	a_others	tumor1
1589	19494	18428	immune	a_others	a_others	a_others	a_others	immune
1590	20231	5515	tumor	a_others	a_others	a_others	a_others	tumor2
1591	16949	5085	stroma	a_others	a_others	a_others	a_others	stroma2
1592	8122	10176	stroma	a_others	a_others	a_others	a_others	stroma1
1593	10913	19892	stroma	a_others	a_others	a_others	a_others	stroma2
1594	10660	19167	stroma	a_others	a_others	a_others	a_others	stroma2
1595	18996	22781	tumor	a_others	a_others	a_others	a_others	tumor1
1596	6354	9453	tumor	a_others	a_others	a_others	a_others	tumor1
1597	6109	14241	tumor	a_others	a_others	a_others	a_others	tumor1
1598	12160	9880	tumor	a_others	a_others	a_others	a_others	tumor1
1599	20739	6965	immune	a_others	a_others	a_others	a_others	immune
1600	13417	6251	stroma	a_others	a_others	a_others	a_others	stroma1
1601	19495	19008	immune	a_others	a_others	a_others	a_others	immune
1602	7625	15400	tumor	tumor_3	a_others	a_others	tumor	tumor1
1603	4596	15694	tumor	a_others	a_others	a_others	a_others	tumor1
1604	8383	15834	tumor	tumor_3	a_others	a_others	tumor	tumor1
1605	9145	18879	tumor	a_others	a_others	a_others	a_others	tumor1
1606	18224	13642	stroma	a_others	a_others	a_others	a_others	stroma2
1607	14191	17421	tumor	a_others	a_others	a_others	a_others	tumor2
1608	11903	6543	tumor	a_others	a_others	a_others	a_others	tumor2
1609	21501	10591	immune	a_others	a_others	a_others	a_others	immune
1610	5109	20916	tumor	a_others	a_others	a_others	a_others	tumor1
1611	9645	15687	stroma	a_others	a_others	a_others	a_others	stroma1
1612	20742	8996	stroma	a_others	a_others	a_others	a_others	stroma2
1613	16955	8857	stroma	a_others	a_others	a_others	a_others	stroma2
1614	12413	10315	stroma	a_others	a_others	a_others	a_others	stroma1
1615	7626	15980	tumor	tumor_3	a_others	a_others	tumor	tumor1
1616	17215	13934	immune	a_others	a_others	a_others	a_others	immune
1617	9644	15396	stroma	a_others	a_others	a_others	a_others	stroma1
1618	8620	5533	stroma	stroma_2	a_others	a_others	a_others	stroma1
1619	15196	13937	stroma	a_others	a_others	a_others	a_others	stroma2
1620	4599	17725	tumor	a_others	a_others	a_others	a_others	tumor1
1621	21753	9865	immune	a_others	a_others	a_others	a_others	immune
1622	12660	6397	stroma	a_others	a_others	a_others	a_others	stroma1
1623	11904	7124	stroma	a_others	a_others	a_others	a_others	stroma2
1624	10397	12349	stroma	a_others	a_others	a_others	a_others	stroma1
1625	13693	21483	stroma	a_others	a_others	a_others	a_others	stroma1
1626	11153	11332	tumor	a_others	a_others	a_others	a_others	tumor2
1627	18732	15092	stroma	a_others	a_others	a_others	a_others	stroma2
1628	13172	11039	tumor	a_others	a_others	a_others	a_others	tumor2
1629	13925	8571	tumor	a_others	a_others	a_others	a_others	tumor2
1630	11158	14814	stroma	a_others	a_others	a_others	a_others	stroma1
1631	12936	21630	stroma	a_others	a_others	a_others	a_others	stroma1
1632	12924	14086	tumor	tumor_4	a_others	tumor	a_others	tumor2
1633	21495	6239	tumor	a_others	a_others	a_others	a_others	tumor1
1634	12406	5382	stroma	a_others	a_others	a_others	a_others	stroma1
1635	4602	19466	tumor	a_others	a_others	a_others	a_others	tumor2
1636	21757	12476	immune	a_others	a_others	a_others	a_others	immune
1637	18485	18720	immune	a_others	a_others	a_others	a_others	immune
1638	21749	7254	stroma	a_others	a_others	a_others	a_others	stroma2
1639	21254	13928	stroma	a_others	a_others	a_others	a_others	stroma2
1640	14681	7265	immune	a_others	a_others	a_others	a_others	immune
1641	8635	15688	tumor	tumor_3	a_others	a_others	tumor	tumor1
1642	10155	18877	tumor	a_others	a_others	a_others	a_others	tumor1
1643	6617	16272	tumor	tumor_3	a_others	a_others	tumor	tumor1
1644	14180	9877	stroma	a_others	a_others	a_others	a_others	stroma1
1645	16466	19013	immune	a_others	a_others	a_others	a_others	immune
1646	6120	21785	tumor	a_others	a_others	a_others	a_others	tumor1
1647	16203	12195	tumor	tumor_5	a_others	a_others	a_others	tumor2
1648	22002	7979	stroma	a_others	a_others	a_others	a_others	stroma2
1649	7372	15255	immune	a_others	a_others	a_others	a_others	immune
1650	15690	7263	immune	a_others	a_others	a_others	a_others	immune
1651	12154	5527	stroma	a_others	a_others	a_others	a_others	stroma2
1652	22000	6238	immune	a_others	a_others	a_others	a_others	immune
1653	8642	20331	tumor	a_others	a_others	a_others	a_others	tumor1
1654	20486	7111	immune	a_others	a_others	a_others	a_others	immune
1655	12161	10170	stroma	a_others	a_others	a_others	a_others	stroma1
1656	19478	8273	tumor	tumor_1	a_others	a_others	a_others	tumor2
1657	19478	7983	tumor	tumor_1	a_others	a_others	a_others	tumor2
1658	19739	13350	stroma	a_others	a_others	a_others	a_others	stroma2
1659	22257	9284	tumor	a_others	a_others	a_others	a_others	tumor1
1660	4349	18741	tumor	a_others	a_others	a_others	a_others	tumor1
1661	20764	23504	tumor	a_others	a_others	a_others	a_others	tumor1
1662	14698	18871	stroma	a_others	a_others	a_others	a_others	stroma2
1663	6373	22220	immune	a_others	a_others	a_others	a_others	immune
1664	15455	18724	immune	a_others	a_others	a_others	a_others	immune
1665	5618	23527	tumor	a_others	a_others	a_others	a_others	tumor1
1666	12920	11184	stroma	a_others	a_others	a_others	a_others	stroma2
1667	5856	14387	stroma	a_others	a_others	a_others	a_others	stroma1
1668	15942	6827	immune	a_others	a_others	a_others	a_others	immune
1669	22761	8993	immune	a_others	a_others	a_others	a_others	immune
1670	15435	5087	tumor	a_others	a_others	a_others	a_others	tumor2
1671	16447	6536	stroma	a_others	a_others	a_others	a_others	stroma2
1672	9648	18008	tumor	a_others	a_others	a_others	a_others	tumor1
1673	6627	22945	tumor	a_others	a_others	a_others	a_others	tumor1
1674	23264	7542	immune	a_others	a_others	a_others	a_others	immune
1675	12177	20905	stroma	a_others	a_others	a_others	a_others	stroma1
1676	14691	13938	tumor	a_others	a_others	a_others	a_others	tumor2
1677	22020	19295	stroma	a_others	a_others	a_others	a_others	stroma2
1678	11159	15684	tumor	a_others	a_others	a_others	a_others	tumor2
1679	15184	6103	tumor	a_others	a_others	a_others	a_others	tumor2
1680	19998	17847	immune	a_others	a_others	a_others	a_others	immune
1681	17982	20171	stroma	a_others	a_others	a_others	a_others	stroma1
1682	14451	21918	immune	a_others	a_others	a_others	a_others	immune
1683	9634	8723	tumor	a_others	a_others	a_others	a_others	tumor2
1684	6862	11774	tumor	a_others	a_others	a_others	a_others	tumor1
1685	8129	14818	stroma	a_others	a_others	a_others	a_others	stroma1
1686	9655	22070	tumor	a_others	a_others	a_others	a_others	tumor1
1687	10917	22213	stroma	a_others	a_others	a_others	a_others	stroma2
1688	7362	8291	stroma	stroma_2	a_others	a_others	a_others	stroma1
1689	11159	15394	tumor	a_others	a_others	a_others	a_others	tumor2
1690	13432	16406	stroma	stroma_1	a_others	stroma	a_others	stroma2
1691	19992	13785	stroma	a_others	a_others	a_others	a_others	stroma2
1692	15190	10165	tumor	a_others	a_others	a_others	a_others	tumor2
1693	17713	9291	immune	a_others	a_others	a_others	a_others	immune
1694	6356	10614	tumor	a_others	a_others	a_others	a_others	tumor2
1695	10657	17426	tumor	a_others	a_others	a_others	a_others	tumor1
1696	13183	18583	tumor	a_others	a_others	a_others	a_others	tumor1
1697	5365	23092	immune	a_others	a_others	a_others	a_others	immune
1698	14703	22062	immune	a_others	a_others	a_others	a_others	immune
1699	20485	6530	immune	a_others	a_others	a_others	a_others	immune
1700	20503	17846	tumor	a_others	a_others	a_others	a_others	tumor1
1701	5598	10180	tumor	a_others	a_others	a_others	a_others	tumor2
1702	6879	22800	immune	immune_2	immune_2	a_others	immune	immune
1703	13426	12344	tumor	tumor_4	a_others	tumor	a_others	tumor2
1704	20492	10883	immune	a_others	a_others	a_others	a_others	immune
1705	15440	8569	immune	a_others	a_others	a_others	a_others	immune
1706	9398	19024	tumor	a_others	a_others	a_others	a_others	tumor1
1707	18466	6824	tumor	tumor_1	a_others	a_others	a_others	tumor2
1708	17973	14078	stroma	a_others	a_others	a_others	a_others	stroma2
1709	18228	15673	immune	immune_1	immune_1	a_others	a_others	immune
1710	22761	8703	tumor	a_others	a_others	a_others	a_others	tumor1
1711	10647	10462	tumor	a_others	a_others	a_others	a_others	tumor2
1712	9881	5096	stroma	stroma_2	a_others	a_others	a_others	stroma1
1713	9636	9884	stroma	a_others	a_others	a_others	a_others	stroma2
1714	10901	11478	stroma	a_others	a_others	a_others	a_others	stroma2
1715	10392	9157	stroma	a_others	a_others	a_others	a_others	stroma2
1716	13687	17711	stroma	stroma_1	a_others	stroma	a_others	stroma2
1717	20995	9721	stroma	a_others	a_others	a_others	a_others	stroma2
1718	13690	19452	stroma	a_others	a_others	a_others	a_others	stroma1
1719	5855	13516	tumor	a_others	a_others	a_others	a_others	tumor1
1720	10159	21489	tumor	a_others	a_others	a_others	a_others	tumor1
1721	16972	19883	tumor	a_others	a_others	a_others	a_others	tumor2
1722	23033	21614	stroma	a_others	a_others	a_others	a_others	stroma2
1723	6114	17433	tumor	tumor_3	a_others	a_others	tumor	tumor1
1724	10917	21923	tumor	a_others	a_others	a_others	a_others	tumor2
1725	20755	17991	tumor	a_others	a_others	a_others	a_others	tumor1
1726	13935	14665	tumor	tumor_4	a_others	tumor	a_others	tumor2
1727	10651	13364	tumor	a_others	a_others	a_others	a_others	tumor2
1728	13671	7556	tumor	a_others	a_others	a_others	a_others	tumor2
1729	16194	6392	immune	a_others	a_others	a_others	a_others	immune
1730	22504	6237	tumor	a_others	a_others	a_others	a_others	tumor1
1731	9899	16702	immune	a_others	a_others	a_others	a_others	immune
1732	20251	17992	tumor	a_others	a_others	a_others	a_others	tumor1
1733	8384	16704	tumor	tumor_3	a_others	a_others	tumor	tumor1
1734	20738	6675	tumor	a_others	a_others	a_others	a_others	tumor1
1735	3845	19322	tumor	a_others	a_others	a_others	a_others	tumor2
1736	9886	7997	tumor	a_others	a_others	a_others	a_others	tumor2
1737	12659	5817	stroma	a_others	a_others	a_others	a_others	stroma1
1738	13686	17131	stroma	stroma_1	a_others	stroma	a_others	stroma2
1739	6123	23526	tumor	a_others	a_others	a_others	a_others	tumor1
1740	13442	22790	immune	a_others	a_others	a_others	a_others	immune
1741	18487	20170	stroma	a_others	a_others	a_others	a_others	stroma2
1742	14694	15679	tumor	a_others	a_others	a_others	a_others	tumor2
1743	14178	9006	tumor	a_others	a_others	a_others	a_others	tumor2
1744	15208	22061	immune	a_others	a_others	a_others	a_others	immune
1745	20000	19008	stroma	a_others	a_others	a_others	a_others	stroma2
1746	9884	6837	stroma	stroma_2	a_others	a_others	a_others	stroma1
1747	18734	16833	stroma	a_others	a_others	a_others	a_others	stroma2
1748	7886	20767	immune	immune_2	immune_2	a_others	immune	immune
1749	16954	7986	stroma	a_others	a_others	a_others	a_others	stroma2
1750	17964	8565	stroma	a_others	a_others	a_others	a_others	stroma2
1751	16456	12920	tumor	tumor_5	a_others	a_others	a_others	tumor2
1752	9140	15978	tumor	tumor_3	a_others	a_others	tumor	tumor1
1753	6856	7422	stroma	a_others	a_others	a_others	a_others	stroma2
1754	14699	19161	stroma	a_others	a_others	a_others	a_others	stroma2
1755	10909	16700	stroma	a_others	a_others	a_others	a_others	stroma2
1756	22016	17264	stroma	a_others	a_others	a_others	a_others	stroma2
1757	11422	22212	tumor	a_others	a_others	a_others	a_others	tumor2
1758	19500	22200	stroma	a_others	a_others	a_others	a_others	stroma2
1759	8390	20476	immune	immune_2	immune_2	a_others	immune	immune
1760	5364	22512	stroma	a_others	a_others	a_others	a_others	stroma1
1761	4342	14389	tumor	a_others	a_others	a_others	a_others	tumor2
1762	21493	5368	immune	a_others	a_others	a_others	a_others	immune
1763	10650	12493	tumor	a_others	a_others	a_others	a_others	tumor2
1764	13426	12054	tumor	tumor_4	a_others	tumor	a_others	tumor2
1765	13690	19743	tumor	a_others	a_others	a_others	a_others	tumor1
1766	7365	10322	stroma	a_others	a_others	a_others	a_others	stroma1
1767	4860	23383	tumor	a_others	a_others	a_others	a_others	tumor1
1768	8626	9595	tumor	a_others	a_others	a_others	a_others	tumor2
1769	13428	13795	tumor	a_others	a_others	a_others	a_others	tumor1
1770	9134	11625	stroma	a_others	a_others	a_others	a_others	stroma1
1771	12161	10460	tumor	a_others	a_others	a_others	a_others	tumor2
1772	15961	19304	stroma	a_others	a_others	a_others	a_others	stroma2
1773	10144	11914	tumor	a_others	a_others	a_others	a_others	tumor2
1774	20495	12623	stroma	a_others	a_others	a_others	a_others	stroma1
1775	14432	9441	tumor	a_others	a_others	a_others	a_others	tumor2
1776	8376	11191	tumor	a_others	a_others	a_others	a_others	tumor2
1777	20506	20167	immune	a_others	a_others	a_others	a_others	immune
1778	19752	22054	immune	a_others	a_others	a_others	a_others	immune
1779	7368	12353	tumor	a_others	a_others	a_others	a_others	tumor1
1780	11667	17424	stroma	stroma_1	a_others	stroma	a_others	stroma2
1781	8368	5969	tumor	a_others	a_others	a_others	a_others	tumor1
1782	4851	17000	stroma	a_others	a_others	a_others	a_others	stroma2
1783	15697	11615	tumor	tumor_5	a_others	a_others	a_others	tumor2
1784	21761	15378	stroma	a_others	a_others	a_others	a_others	stroma2
1785	14426	5959	immune	a_others	a_others	a_others	a_others	immune
1786	17467	13789	tumor	tumor_5	a_others	a_others	a_others	tumor2
1787	13682	14810	tumor	tumor_4	a_others	tumor	a_others	tumor2
1788	6366	17578	stroma	a_others	a_others	a_others	a_others	stroma2
1789	3845	19903	tumor	a_others	a_others	a_others	a_others	tumor2
1790	11403	10026	stroma	a_others	a_others	a_others	a_others	stroma1
1791	8623	7564	stroma	stroma_2	a_others	a_others	a_others	stroma1
1792	18986	16688	immune	immune_1	immune_1	a_others	a_others	immune
1793	21498	8270	tumor	a_others	a_others	a_others	a_others	tumor1
1794	23266	9282	tumor	a_others	a_others	a_others	a_others	tumor1
1795	16964	14660	immune	a_others	a_others	a_others	a_others	immune
1796	6619	18012	tumor	a_others	a_others	a_others	a_others	tumor1
1797	6858	9162	stroma	a_others	a_others	a_others	a_others	stroma2
1798	11921	18730	stroma	a_others	a_others	a_others	a_others	stroma2
1799	12671	13651	stroma	a_others	a_others	a_others	a_others	stroma2
1800	20747	12188	stroma	a_others	a_others	a_others	a_others	stroma2
1801	10916	21343	stroma	a_others	a_others	a_others	a_others	stroma1
1802	14701	20321	stroma	a_others	a_others	a_others	a_others	stroma1
1803	18737	18574	tumor	a_others	a_others	a_others	a_others	tumor2
1804	15459	21046	stroma	a_others	a_others	a_others	a_others	stroma2
1805	5861	17578	tumor	tumor_3	a_others	a_others	tumor	tumor1
1806	4101	22078	tumor	a_others	a_others	a_others	a_others	tumor2
1807	4848	14969	immune	a_others	a_others	a_others	a_others	immune
1808	5855	13226	tumor	a_others	a_others	a_others	a_others	tumor1
1809	21747	6383	immune	a_others	a_others	a_others	a_others	immune
1810	21496	6819	tumor	a_others	a_others	a_others	a_others	tumor2
1811	15710	20320	immune	a_others	a_others	a_others	a_others	immune
1812	15197	14518	stroma	stroma_1	a_others	stroma	a_others	stroma2
1813	16212	18288	tumor	tumor_2	a_others	a_others	a_others	tumor2
1814	8622	7274	stroma	stroma_2	a_others	a_others	a_others	stroma1
1815	9642	13656	stroma	a_others	a_others	a_others	a_others	stroma1
1816	11913	13217	tumor	a_others	a_others	a_others	a_others	tumor1
1817	7361	7711	tumor	a_others	a_others	a_others	a_others	tumor2
1818	14185	13068	tumor	tumor_4	a_others	tumor	a_others	tumor2
1819	21257	15959	stroma	a_others	a_others	a_others	a_others	stroma2
1820	5112	22657	tumor	a_others	a_others	a_others	a_others	tumor2
1821	11920	17569	stroma	stroma_1	a_others	stroma	a_others	stroma2
1822	5614	20625	tumor	a_others	a_others	a_others	a_others	tumor1
1823	17984	21622	tumor	a_others	a_others	a_others	a_others	tumor2
1824	17202	5230	stroma	a_others	a_others	a_others	a_others	stroma2
1825	14696	17130	immune	a_others	a_others	a_others	a_others	immune
1826	9397	18443	tumor	a_others	a_others	a_others	a_others	tumor1
1827	6621	19463	tumor	a_others	a_others	a_others	a_others	tumor2
1828	10404	16701	tumor	a_others	a_others	a_others	a_others	tumor1
1829	18492	23362	stroma	a_others	a_others	a_others	a_others	stroma2
1830	8898	22216	immune	immune_2	immune_2	a_others	immune	immune
1831	8385	16994	tumor	tumor_3	a_others	a_others	tumor	tumor1
1832	12663	8428	tumor	a_others	a_others	a_others	a_others	tumor1
1833	14433	10312	tumor	a_others	a_others	a_others	a_others	tumor2
1834	16201	10744	stroma	a_others	a_others	a_others	a_others	stroma2
1835	7631	19462	tumor	a_others	a_others	a_others	a_others	tumor1
1836	8121	9596	stroma	a_others	a_others	a_others	a_others	stroma1
1837	11417	19311	stroma	a_others	a_others	a_others	a_others	stroma1
1838	9903	19313	tumor	a_others	a_others	a_others	a_others	tumor1
1839	6101	9309	tumor	a_others	a_others	a_others	a_others	tumor1
1840	13673	8717	tumor	a_others	a_others	a_others	a_others	tumor2
1841	20490	9432	stroma	a_others	a_others	a_others	a_others	stroma2
1842	5864	19609	tumor	a_others	a_others	a_others	a_others	tumor1
1843	20484	5370	tumor	a_others	a_others	a_others	a_others	tumor2
1844	6370	20189	tumor	a_others	a_others	a_others	a_others	tumor1
1845	6605	8437	tumor	a_others	a_others	a_others	a_others	tumor2
1846	21499	9140	stroma	a_others	a_others	a_others	a_others	stroma2
1847	4102	22659	tumor	a_others	a_others	a_others	a_others	tumor1
1848	20999	12333	immune	a_others	a_others	a_others	a_others	immune
1849	23287	22629	immune	a_others	a_others	a_others	a_others	immune
1850	9391	14962	immune	a_others	a_others	a_others	a_others	immune
1851	20755	17701	stroma	a_others	a_others	a_others	a_others	stroma2
1852	7120	15400	tumor	tumor_3	a_others	a_others	tumor	tumor1
1853	5602	12791	tumor	a_others	a_others	a_others	a_others	tumor2
1854	20510	22489	immune	a_others	a_others	a_others	a_others	immune
1855	11913	12927	tumor	a_others	a_others	a_others	a_others	tumor1
1856	9656	23231	immune	a_others	a_others	a_others	a_others	immune
1857	21746	5223	tumor	a_others	a_others	a_others	a_others	tumor2
1858	8899	23087	tumor	a_others	a_others	a_others	a_others	tumor1
1859	11399	7124	stroma	a_others	a_others	a_others	a_others	stroma2
1860	15698	12486	immune	a_others	a_others	a_others	a_others	immune
1861	8117	6694	stroma	a_others	a_others	a_others	a_others	stroma2
1862	6610	12209	tumor	a_others	a_others	a_others	a_others	tumor1
1863	4341	13809	tumor	a_others	a_others	a_others	a_others	tumor2
1864	8876	7999	stroma	stroma_2	a_others	a_others	a_others	stroma1
1865	21770	21181	stroma	a_others	a_others	a_others	a_others	stroma2
1866	20248	16251	immune	immune_1	immune_1	a_others	a_others	immune
1867	6855	7131	immune	a_others	a_others	a_others	a_others	immune
1868	19731	8708	stroma	a_others	a_others	a_others	a_others	stroma1
1869	12427	19019	stroma	a_others	a_others	a_others	a_others	stroma2
1870	17459	8276	stroma	a_others	a_others	a_others	a_others	stroma2
1871	17976	16109	immune	a_others	a_others	a_others	a_others	immune
1872	5113	23528	immune	a_others	a_others	a_others	a_others	immune
1873	7875	14093	tumor	a_others	a_others	a_others	a_others	tumor1
1874	14200	23224	immune	a_others	a_others	a_others	a_others	immune
1875	22503	5367	tumor	a_others	a_others	a_others	a_others	tumor2
1876	13932	13214	tumor	tumor_4	a_others	tumor	a_others	tumor2
1877	7628	17140	tumor	tumor_3	a_others	a_others	tumor	tumor1
1878	19738	13060	stroma	a_others	a_others	a_others	a_others	stroma2
1879	22018	18134	immune	a_others	a_others	a_others	a_others	immune
1880	13936	15825	stroma	stroma_1	a_others	stroma	a_others	stroma2
1881	13674	9587	tumor	a_others	a_others	a_others	a_others	tumor2
1882	14694	16259	stroma	stroma_1	a_others	stroma	a_others	stroma2
1883	19480	9143	immune	a_others	a_others	a_others	a_others	immune
1884	15966	22495	immune	a_others	a_others	a_others	a_others	immune
1885	15709	19739	stroma	a_others	a_others	a_others	a_others	stroma2
1886	20493	11173	tumor	a_others	a_others	a_others	a_others	tumor1
1887	20255	21183	immune	a_others	a_others	a_others	a_others	immune
1888	10900	10897	tumor	a_others	a_others	a_others	a_others	tumor2
1889	18976	10014	tumor	a_others	a_others	a_others	a_others	tumor1
1890	11926	21921	stroma	a_others	a_others	a_others	a_others	stroma2
1891	16217	21189	stroma	a_others	a_others	a_others	a_others	stroma2
1892	22529	22195	stroma	a_others	a_others	a_others	a_others	stroma2
1893	7377	18156	tumor	a_others	a_others	a_others	a_others	tumor1
1894	15182	5233	tumor	a_others	a_others	a_others	a_others	tumor2
1895	21503	11751	immune	a_others	a_others	a_others	a_others	immune
1896	20244	13930	stroma	a_others	a_others	a_others	a_others	stroma2
1897	15944	7988	tumor	a_others	a_others	a_others	a_others	tumor1
1898	8643	20911	immune	immune_2	immune_2	a_others	immune	immune
1899	18228	16254	immune	immune_1	immune_1	a_others	a_others	immune
1900	14946	15824	stroma	stroma_1	a_others	stroma	a_others	stroma2
1901	6622	19753	tumor	a_others	a_others	a_others	a_others	tumor1
1902	20241	11608	stroma	a_others	a_others	a_others	a_others	stroma2
1903	9127	6983	stroma	stroma_2	a_others	a_others	a_others	stroma1
1904	10410	20763	tumor	a_others	a_others	a_others	a_others	tumor2
1905	19993	14655	stroma	a_others	a_others	a_others	a_others	stroma2
1906	12414	10895	stroma	a_others	a_others	a_others	a_others	stroma1
1907	7117	13659	stroma	a_others	a_others	a_others	a_others	stroma1
1908	9150	22071	tumor	a_others	a_others	a_others	a_others	tumor1
1909	8387	18445	tumor	a_others	a_others	a_others	a_others	tumor1
1910	12669	12200	tumor	tumor_4	a_others	tumor	a_others	tumor2
1911	22528	21905	stroma	a_others	a_others	a_others	a_others	stroma2
1912	19500	22490	stroma	a_others	a_others	a_others	a_others	stroma2
1913	17716	11032	tumor	tumor_5	a_others	a_others	a_others	tumor2
1914	12918	10314	immune	a_others	a_others	a_others	a_others	immune
1915	14944	14083	immune	a_others	a_others	a_others	a_others	immune
1916	19229	10159	tumor	a_others	a_others	a_others	a_others	tumor1
1917	10405	17281	tumor	a_others	a_others	a_others	a_others	tumor2
1918	13170	10168	tumor	a_others	a_others	a_others	a_others	tumor2
1919	11417	18730	stroma	a_others	a_others	a_others	a_others	stroma2
1920	18486	19880	immune	a_others	a_others	a_others	a_others	immune
1921	16452	10308	tumor	tumor_5	a_others	a_others	a_others	tumor2
1922	14946	15533	tumor	tumor_2	a_others	a_others	a_others	tumor2
1923	5360	19900	tumor	a_others	a_others	a_others	a_others	tumor1
1924	6626	22655	tumor	a_others	a_others	a_others	a_others	tumor1
1925	10898	10027	stroma	a_others	a_others	a_others	a_others	stroma1
1926	10662	20327	stroma	a_others	a_others	a_others	a_others	stroma1
1927	9130	9014	tumor	a_others	a_others	a_others	a_others	tumor2
1928	18473	10886	immune	a_others	a_others	a_others	a_others	immune
1929	18234	19736	tumor	a_others	a_others	a_others	a_others	tumor2
1930	20991	6820	immune	a_others	a_others	a_others	a_others	immune
1931	11668	18295	stroma	stroma_1	a_others	stroma	a_others	stroma2
1932	5101	15694	tumor	a_others	a_others	a_others	a_others	tumor2
1933	13420	8572	tumor	a_others	a_others	a_others	a_others	tumor2
1934	21245	7835	tumor	a_others	a_others	a_others	a_others	tumor2
1935	12671	13361	stroma	a_others	a_others	a_others	a_others	stroma1
1936	6870	16706	tumor	tumor_3	a_others	a_others	tumor	tumor1
1937	17207	8711	stroma	a_others	a_others	a_others	a_others	stroma2
1938	11164	18586	stroma	a_others	a_others	a_others	a_others	stroma1
1939	11654	8720	stroma	a_others	a_others	a_others	a_others	stroma1
1940	10652	14234	tumor	a_others	a_others	a_others	a_others	tumor1
1941	5866	20770	tumor	a_others	a_others	a_others	a_others	tumor1
1942	6368	19028	stroma	a_others	a_others	a_others	a_others	stroma1
1943	12176	20035	stroma	a_others	a_others	a_others	a_others	stroma2
1944	14441	15824	stroma	stroma_1	a_others	stroma	a_others	stroma2
1945	12420	14667	stroma	stroma_1	a_others	stroma	a_others	stroma2
1946	18742	22056	stroma	a_others	a_others	a_others	a_others	stroma2
1947	9651	19749	tumor	a_others	a_others	a_others	a_others	tumor2
1948	3848	21644	tumor	a_others	a_others	a_others	a_others	tumor1
1949	15715	23221	stroma	a_others	a_others	a_others	a_others	stroma2
1950	21755	11316	immune	a_others	a_others	a_others	a_others	immune
1951	12933	20179	stroma	a_others	a_others	a_others	a_others	stroma1
1952	18479	15238	stroma	a_others	a_others	a_others	a_others	stroma2
1953	19744	16832	immune	immune_1	immune_1	a_others	a_others	immune
1954	7375	16706	tumor	tumor_3	a_others	a_others	tumor	tumor1
1955	13178	15101	tumor	tumor_4	a_others	tumor	a_others	tumor2
1956	12414	10605	stroma	a_others	a_others	a_others	a_others	stroma1
1957	17216	14805	tumor	a_others	a_others	a_others	a_others	tumor2
1958	10401	14960	stroma	a_others	a_others	a_others	a_others	stroma1
1959	10408	19602	stroma	a_others	a_others	a_others	a_others	stroma1
1960	22253	6673	stroma	a_others	a_others	a_others	a_others	stroma2
1961	19482	10594	tumor	a_others	a_others	a_others	a_others	tumor1
1962	21247	9576	immune	a_others	a_others	a_others	a_others	immune
1963	17222	18577	stroma	a_others	a_others	a_others	a_others	stroma2
1964	18490	22201	tumor	a_others	a_others	a_others	a_others	tumor1
1965	12673	15102	stroma	stroma_1	a_others	stroma	a_others	stroma2
1966	22004	9139	stroma	a_others	a_others	a_others	a_others	stroma2
1967	19739	13640	immune	a_others	a_others	a_others	a_others	immune
1968	17477	20172	stroma	a_others	a_others	a_others	a_others	stroma2
1969	11410	14668	tumor	a_others	a_others	a_others	a_others	tumor2
1970	6612	13080	tumor	a_others	a_others	a_others	a_others	tumor2
1971	15186	7554	tumor	a_others	a_others	a_others	a_others	tumor2
1972	16963	14080	tumor	a_others	a_others	a_others	a_others	tumor1
1973	7127	19753	immune	a_others	a_others	a_others	a_others	immune
1974	21507	14363	immune	a_others	a_others	a_others	a_others	immune
1975	12928	16987	stroma	stroma_1	a_others	stroma	a_others	stroma2
1976	19987	10883	immune	a_others	a_others	a_others	a_others	immune
1977	19745	17412	immune	immune_1	immune_1	a_others	a_others	immune
1978	7379	19897	tumor	a_others	a_others	a_others	a_others	tumor1
1979	8394	22797	tumor	a_others	a_others	a_others	a_others	tumor1
1980	19489	14946	immune	immune_1	immune_1	a_others	a_others	immune
1981	11901	5383	stroma	a_others	a_others	a_others	a_others	stroma2
1982	5868	22221	tumor	a_others	a_others	a_others	a_others	tumor1
1983	19743	15961	immune	immune_1	immune_1	a_others	a_others	immune
1984	13926	8862	tumor	a_others	a_others	a_others	a_others	tumor1
1985	14678	5814	stroma	a_others	a_others	a_others	a_others	stroma2
1986	4352	21353	tumor	a_others	a_others	a_others	a_others	tumor2
1987	7868	9451	tumor	a_others	a_others	a_others	a_others	tumor1
1988	9902	19023	tumor	a_others	a_others	a_others	a_others	tumor2
1989	22526	20454	stroma	a_others	a_others	a_others	a_others	stroma2
1990	10918	23084	stroma	a_others	a_others	a_others	a_others	stroma2
1991	7118	14240	stroma	a_others	a_others	a_others	a_others	stroma1
1992	16450	8858	immune	a_others	a_others	a_others	a_others	immune
1993	11171	23518	immune	a_others	a_others	a_others	a_others	immune
1994	10639	5530	tumor	a_others	a_others	a_others	a_others	tumor2
1995	18986	16398	immune	immune_1	immune_1	a_others	a_others	immune
1996	9390	14091	tumor	a_others	a_others	a_others	a_others	tumor1
1997	16722	21769	stroma	a_others	a_others	a_others	a_others	stroma2
1998	16702	8422	stroma	a_others	a_others	a_others	a_others	stroma2
[truncated: 2,372 more rows]

## Sheet: Supplementary Table 4
	x_pixel	y_pixel	layer_type	cell_type
0	49.7712	4980.78	L6	eL6-2
1	53.4731	8729.18	L4	eL4
2	46.3155	11547.6	L2/3	eL2/3
3	37.6128	3280.98	I_CC	eL6-2
4	45.3503	7582.79	L5	eL5
5	50.137	4691.68	L6	eL6-1
6	48.9578	12817.1	L2/3	eL6-1
7	91.8815	3426.17	L6	eL6-2
8	84.1451	5157.44	L6	eL6-1
9	61.3104	1480.04	I_CC	Micro
10	55.5605	9461.6	L4	eL4
11	58.7538	12633.2	L2/3	eL2/3
12	73.606	10688.1	L2/3	eL2/3
13	73.3875	12065.7	L2/3	eL4
14	81.6682	13121.7	L1	eL2/3
15	74.0576	4216.01	L6	eL6-1
16	78.536	569.005	HPC	Endo
17	89.3036	2851.34	I_CC	Oligo
18	97.2462	1324.55	I_CC	Astro
19	134.018	3272.79	I_CC	eL6-2
20	125.941	9137.07	L4	eL5
21	122.753	9265.45	L4	eL4
22	138.481	3603.86	L6	eL6-2
23	126.792	9856.9	L4	eL4
24	133.464	9993.98	L2/3	eL2/3
25	135.478	11006.4	L2/3	Endo
26	133.093	11766.1	L2/3	eL2/3
27	143.752	4510.08	L6	eL5
28	127.166	12922.5	L1	eL4
29	154.939	13714.8	L1	Micro
30	159.907	9423.86	L4	eL4
31	168.395	2553.53	I_CC	Astro
32	157.09	6873.34	L5	eL5
33	173.705	7081.7	L5	eL4
34	177.949	5523.49	L6	Oligo
35	166.745	4053.37	L6	eL6-2
36	157.131	6314.99	L5	PVALB
37	159.985	1033.02	HPC	eL5
38	187.972	2246.44	I_CC	Oligo
39	173.638	2811.95	I_CC	Oligo
40	170.898	11304.5	L2/3	eL2/3
41	197.695	8723.94	L4	eL4
42	188.585	10627.5	L2/3	Micro
43	214.455	11822.8	L2/3	eL2/3
44	184.906	934.071	HPC	Endo
45	224.012	10469.8	L2/3	eL2/3
46	217.978	5405.77	L6	eL6-2
47	253.016	12753.1	L2/3	eL2/3
48	255.123	1346.58	I_CC	Astro
49	235.118	2669.92	I_CC	Oligo
50	239.605	6022.43	L5	eL6-2
51	247.523	8838.5	L4	eL4
52	282.033	2801.52	I_CC	Oligo
53	253.984	3288.22	I_CC	eL6-2
54	297.104	1020.54	HPC	eL5
55	258.264	9739.77	L4	eL4
56	305.898	10631.3	L2/3	eL2/3
57	289.745	3603.87	L6	eL6-2
58	292.288	6890.99	L5	Astro
59	307.5	12261.4	L2/3	eL6-1
60	326.16	907.589	HPC	Micro
61	311.773	7611.68	L5	eL5
62	312.201	1540.95	I_CC	Oligo
63	311.758	221.481	HPC	HPC
64	323.974	10343.8	L2/3	eL2/3
65	324.698	2668.3	I_CC	Oligo
66	341.421	13298.5	L1	VIP
67	341.815	4919.21	L6	Oligo
68	347.415	8243.81	L4	eL4
69	350.196	8525.11	L4	eL4
70	362.953	4367.89	L6	eL6-2
71	354.516	9874.98	L4	eL4
72	373.705	4236.01	L6	eL6-2
73	356.911	4009.93	L6	eL5
74	364.5	8916.88	L4	eL4
75	377.973	3487	L6	eL6-2
76	356.881	1196.07	HPC	eL4
77	398.013	11586.1	L2/3	eL2/3
78	393.327	113.55	HPC	Astro
79	366.44	11266.3	L2/3	eL2/3
80	364.448	9341.24	L4	eL4
81	398.211	9724.86	L4	eL4
82	389.262	2213.41	I_CC	Oligo
83	416.56	5937.65	L5	eL6-2
84	414.423	563.18	HPC	HPC
85	439.345	4112.99	L6	eL6-2
86	427.938	7674.86	L5	PVALB
87	438.646	12637.9	L2/3	eL6-1
88	445.31	1467.22	I_CC	Oligo
89	444.174	8116.01	L4	eL4
90	448.118	7820.84	L4	eL4
91	441.496	12177.4	L2/3	VIP
92	473.971	4900.32	L6	eL6-1
93	453.616	6866.15	L5	Oligo
94	453.599	1275.97	HPC	SST
95	484.073	10801.3	L2/3	SST
96	482.439	5641.31	L5	eL6-1
97	464.785	9934.89	L4	eL2/3
98	483.484	9067.3	L4	eL4
99	501.531	8947.84	L4	eL2/3
100	519.343	10643.4	L2/3	SST
101	538.517	2229.62	I_CC	Oligo
102	542.445	2784.77	I_CC	Astro
103	561.446	1263.37	HPC	Endo
104	542.838	3535.09	L6	eL6-2
105	581.928	3946.1	L6	eL6-1
106	567.038	7586.72	L5	eL5
107	600.337	7417.8	L5	eL5
108	590.443	1362.96	I_CC	Micro
109	586.447	8636.67	L4	SST
110	620.593	9373.9	L4	eL2/3
111	615.955	9657.68	L4	eL4
112	632.936	1841.66	I_CC	Oligo
113	603.355	5819.91	L5	Endo
114	639.964	10941	L2/3	eL2/3
115	635.108	3404.9	I_CC	Oligo
116	628.188	12572.1	L2/3	Astro
117	632.02	4779.01	L6	eL6-2
118	643.643	11057.1	L2/3	eL2/3
119	655.35	11168.4	L2/3	eL6-1
120	637.855	4292.13	L6	eL6-2
121	646.127	10519.8	L2/3	eL2/3
122	676.364	7097.46	L5	eL5
123	668.399	1671.39	I_CC	Oligo
124	676.213	4545.62	L6	eL6-1
125	673.994	5950.1	L5	eL5
126	686.233	6704.93	L5	Oligo
127	692.681	1317.43	HPC	Micro
128	685.564	3561.4	L6	Endo
129	680.25	11700.8	L2/3	Endo
130	667.854	3223.25	I_CC	SST
131	680.938	3731.81	L6	eL6-2
132	697.504	3913.01	L6	Micro
133	708.377	9213.23	L4	eL6-1
134	695.113	12084.4	L2/3	Endo
135	711.558	5614.94	L6	eL6-1
136	718.976	12519.8	L2/3	Endo
137	719.708	13015	L1	Endo
138	740.76	6393.11	L5	eL6-1
139	741.623	13535.7	L1	Micro
140	713.691	6932.34	L5	Oligo
141	732.309	4401.29	L6	eL6-1
142	730.024	1122.09	HPC	Astro
143	720.284	5458.77	L6	eL6-2
144	756.331	10025.2	L2/3	eL5
145	748.711	10403.3	L2/3	eL4
146	770.226	8280.73	L4	eL2/3
147	750.673	9465.49	L4	Micro
148	790.824	12132.4	L2/3	Endo
149	772.734	4188.77	L6	eL6-1
150	778.5	11060.4	L2/3	Endo
151	801.15	9881.11	L4	eL4
152	795.444	5276.05	L6	eL6-1
153	771.275	8461.28	L4	Micro
154	796.302	818.813	HPC	Reln
155	806.139	7467.52	L5	Reln
156	813.507	1440.03	I_CC	Astro
157	793.448	1555.08	I_CC	Astro
158	791.544	4648.34	L6	eL6-2
159	813.993	4754.17	L6	eL6-1
160	831.036	6967.8	L5	Astro
161	817.996	11574.5	L2/3	Endo
162	842.351	2837.49	I_CC	Oligo
163	840.073	3234.98	I_CC	eL6-2
164	831.121	7907.47	L4	eL5
165	838.315	9231.32	L4	PVALB
166	800.547	12877.2	L2/3	Endo
167	842.564	11373	L2/3	Endo
168	826.736	13055.2	L1	Endo
169	840.053	13185.7	L1	eL2/3
170	828.506	4038.06	L6	eL5
171	826.962	11875.3	L2/3	Endo
172	839.005	12336.9	L2/3	Endo
173	844.971	5526.64	L6	eL4
174	855.196	10719.6	L2/3	Endo
175	861.684	10356.9	L2/3	eL2/3
176	843.359	3550.54	L6	eL6-2
177	875.461	10953.9	L2/3	Endo
178	874.989	8471.9	L4	eL4
179	859.786	4976.65	L6	eL6-2
180	864.853	12690.9	L2/3	eL2/3
181	886.46	11714.5	L2/3	eL2/3
182	889.54	4411.12	L6	eL6-1
183	881.015	13788.9	L1	Endo
184	893.645	6485.45	L5	eL5
185	900.608	4637.07	L6	eL6-2
186	914.071	9517	L4	eL4
187	900.469	888.576	HPC	Astro
188	895.168	3716.1	L6	eL6-2
189	921.854	4138.47	L6	eL6-2
190	933.897	8235.88	L4	Astro
191	948.936	6364.39	L5	eL6-1
192	910.288	1004.05	HPC	SST
193	932.536	12384.1	L2/3	Reln
194	952.638	12538.4	L2/3	eL2/3
195	977.38	10618.7	L2/3	Astro
196	972.913	7647.8	L5	Endo
197	988.954	11272.8	L2/3	eL2/3
198	994.66	10170.1	L2/3	Endo
199	1008.21	11875.1	L2/3	eL2/3
200	1034.75	13789.9	L1	Endo
201	1013.1	9584.55	L4	Endo
202	1024.28	8028.46	L4	Astro
203	1036.54	10793.5	L2/3	eL2/3
204	1040.19	2758.05	I_CC	Oligo
205	1041.32	6528.88	L5	eL6-1
206	1056.86	12850.6	L2/3	eL6-1
207	1045.03	7451.84	L5	eL6-1
208	1048.03	11622.2	L2/3	Astro
209	1049.55	9090.3	L4	Endo
210	1047.93	5726.85	L5	eL6-2
211	1062.93	9885.53	L4	Endo
212	1049.03	1158.26	HPC	eL5
213	1067.63	4688.95	L6	eL6-1
214	1071.76	10169.6	L2/3	Endo
215	1073.61	1401.78	I_CC	Oligo
216	1080.02	5973.41	L5	eL5
217	1065.07	2219.54	I_CC	Oligo
218	1087.37	6861.25	L5	Oligo
219	1092.24	5350.22	L6	eL6-2
220	1094.89	3621.75	L6	Astro
221	1120.64	4779.45	L6	eL6-1
222	1114.81	12342.6	L2/3	eL2/3
223	1140.04	5714.35	L5	eL6-2
224	1126.38	12462.3	L2/3	Oligo
225	1158.38	8655.81	L4	Endo
226	1141.85	3505.29	L6	Oligo
227	1178.46	4218.86	L6	VIP
228	1137.58	8232.03	L4	Astro
229	1155.98	3237.84	I_CC	eL6-2
230	1167.07	4097.7	L6	Micro
231	1138.5	4985.35	L6	eL6-2
232	1179.31	8388.11	L4	Endo
233	1174.27	9025.98	L4	Endo
234	1165.76	7018.5	L5	Oligo
235	1179.74	11466.5	L2/3	eL2/3
236	1173.2	1651.98	I_CC	Oligo
237	1176.53	10526.5	L2/3	Astro
238	1193.66	11022	L2/3	eL2/3
239	1185.31	6833.35	L5	eL6-1
240	1176.37	13748.3	L1	Astro
241	1207.22	5269.87	L6	Endo
242	1199.79	1782.29	I_CC	Oligo
243	1202.24	7913.05	L4	Endo
244	1200.84	1410.57	I_CC	SST
245	1219.42	9967.59	L4	eL2/3
246	1216.96	9134.17	L4	Endo
247	1228.55	2631.99	I_CC	Oligo
248	1238.49	9536.79	L4	eL4
249	1257.91	4676.97	L6	eL6-1
250	1233.09	12803.1	L2/3	eL2/3
251	1266.29	8358.9	L4	Endo
252	1243.67	7821.15	L4	Endo
253	1238.51	10336.2	L2/3	eL2/3
254	1240.46	4518.32	L6	eL6-2
255	1253.75	12926.9	L1	Endo
256	1264.68	8008.63	L4	Endo
257	1262.72	3399.13	I_CC	eL6-2
258	1283.54	244.629	HPC	VIP
259	1234.75	13013.6	L1	Micro
260	1306.32	907.742	HPC	Astro
261	1270.91	12211	L2/3	Micro
262	1295.19	1874.22	I_CC	Oligo
263	1292.34	3682.69	L6	eL6-2
264	1321.46	13102.1	L1	Endo
265	1323.81	1420.72	I_CC	Astro
266	1292.03	12084.7	L2/3	eL6-2
267	1318.03	9336.89	L4	eL4
268	1319.23	4339.85	L6	eL6-2
269	1358.14	5111.39	L6	eL6-2
270	1349.9	10808.1	L2/3	eL4
271	1343.88	11487.3	L2/3	eL2/3
272	1335.48	12785.8	L2/3	Endo
273	1336.96	2678.32	I_CC	Oligo
274	1349.88	7341.84	L5	Oligo
275	1361.53	4549.23	L6	eL6-2
276	1359	5286.57	L6	eL6-2
277	1377.11	7801.81	L5	eL5
278	1356.9	520.613	HPC	Astro
279	1382.35	11263.3	L2/3	Micro
280	1400.64	12231.9	L2/3	PVALB
281	1402.99	3418.4	I_CC	eL6-1
282	1420.55	1884.87	I_CC	Oligo
283	1431.52	3651.9	L6	eL6-2
284	1408.85	12515.7	L2/3	Endo
285	1427.9	12814.8	L2/3	Endo
286	1439.09	8606.8	L4	eL4
287	1448.92	11921.3	L2/3	eL4
288	1457.68	1381.78	I_CC	Oligo
289	1478.46	6039.78	L5	Endo
290	1460.4	9338.68	L4	eL4
291	1483.09	4828.05	L6	eL6-2
292	1493.97	9021.6	L4	eL4
293	1512.12	10070.1	L2/3	eL4
294	1512.21	8652.02	L4	eL4
295	1507.41	3892.74	L6	eL6-2
296	1522.74	5940.65	L5	Astro
297	1520.33	3372.39	I_CC	Astro
298	1514.16	5579.13	L6	Astro
299	1523.2	12309.5	L2/3	eL2/3
300	1529.33	6613.91	L5	eL5
301	1542.74	13328.4	L1	Reln
302	1527.73	7285.56	L5	eL5
303	1544.27	11480.6	L2/3	eL2/3
304	1551.71	2670.02	I_CC	Smc
305	1552.63	5232.36	L6	Astro
306	1548.54	7951.53	L4	PVALB
307	1559.2	9329.19	L4	eL4
308	1568.59	10198.4	L2/3	Endo
309	1574.95	8815.33	L4	eL4
310	1584.25	1263.97	HPC	eL5
311	1601.98	4811.23	L6	Oligo
312	1590.69	7712.82	L5	PVALB
313	1594.49	6921.36	L5	VIP
314	1587.39	6774.15	L5	eL5
315	1604.57	10561.6	L2/3	eL2/3
316	1605.28	1630.31	I_CC	Astro
317	1617.95	4273.6	L6	eL6-2
318	1631.13	1891.35	I_CC	Oligo
319	1641.99	8604.26	L4	eL4
320	1650.74	12538.9	L2/3	eL2/3
321	1664.43	7384.25	L5	eL5
322	1656.91	9048.92	L4	eL4
323	1657.23	11095.6	L2/3	eL6-1
324	1663.43	12375.6	L2/3	eL2/3
325	1658.36	8721.75	L4	eL4
326	1666.21	10370.9	L2/3	Endo
327	1668.47	11912.4	L2/3	eL2/3
328	1673	6650.45	L5	eL5
329	1686.34	400.78	HPC	HPC
330	1693.79	5471.52	L6	Micro
331	1695.16	10638.1	L2/3	eL6-1
332	1726.07	3420	I_CC	Oligo
333	1712.7	1471.21	I_CC	Oligo
334	1729.91	7607.08	L5	Astro
335	1723.41	1831.44	I_CC	Oligo
336	1720.83	5065.36	L6	eL6-2
337	1720.22	2349.47	I_CC	Oligo
338	1741.92	12812.4	L2/3	Micro
339	1736.83	9733.72	L4	eL4
340	1761.05	4820.26	L6	eL6-2
341	1762.37	3513.17	L6	eL6-2
342	1771.33	733.204	HPC	HPC
343	1774.05	8600.53	L4	eL4
344	1769.62	4057.07	L6	eL6-1
345	1775.37	6136.4	L5	Oligo
346	1763.12	10084.8	L2/3	PVALB
347	1793.25	4429.86	L6	eL6-1
348	1791.38	9595.38	L4	eL6-1
349	1795.1	204.144	HPC	Micro
350	1792.47	3672.7	L6	eL6-2
351	1792.2	10459.3	L2/3	eL5
352	1780.51	5896.95	L5	Astro
353	1782.57	4560.33	L6	Micro
354	1823.51	5415.58	L6	HPC
355	1848.1	6628.5	L5	eL5
356	1823.64	11077.7	L2/3	eL6-1
357	1827.35	10945.9	L2/3	eL2/3
358	1850.68	12398.8	L2/3	eL2/3
359	1864.35	2935.45	I_CC	Astro
360	1855.56	11521.9	L2/3	eL2/3
361	1916.25	3673.24	L6	eL6-2
362	1882.77	4553.74	L6	Micro
363	1879.21	7434.63	L5	Endo
364	1887.1	6522.66	L5	Astro
365	1894.62	9102.99	L4	PVALB
366	1887.81	9521.01	L4	Endo
367	1891.64	1536.77	I_CC	Oligo
368	1876.39	13458.4	L1	Astro
369	1879.98	3242.14	I_CC	eL6-2
370	1912.11	7074.87	L5	Astro
371	1906.71	11999.2	L2/3	VIP
372	1890.69	8733.11	L4	Endo
373	1922.11	8474.95	L4	eL4
374	1926.72	6337.72	L5	SST
375	1944.42	4077.51	L6	eL6-2
376	1946.88	8905.06	L4	eL4
377	1914.58	2229.74	I_CC	Oligo
378	1951.05	4247.09	L6	eL6-1
379	1938.94	8262.11	L4	Astro
380	1947.5	10193	L2/3	eL2/3
381	1940.49	2129.24	I_CC	Astro
382	1951.1	5990.44	L5	Astro
383	1965.25	11876.7	L2/3	VIP
384	1979.59	13693.9	L1	Endo
385	1978.04	13803.3	L1	Astro
386	1971.47	8074.15	L4	eL4
387	1995.01	1327.44	I_CC	Oligo
388	2014.58	9605.88	L4	Oligo
389	2002.16	12071.4	L2/3	VIP
390	2012	1674.54	I_CC	Oligo
391	2048.2	11673.3	L2/3	eL2/3
392	2048.08	2221.31	I_CC	Oligo
393	2019	12249.3	L2/3	SST
394	2026.62	2522.38	I_CC	Endo
395	2043.86	9914.66	L4	eL4
396	2050.77	2086.17	I_CC	Oligo
397	2058.56	5163.64	L6	PVALB
398	2083.29	12614.6	L2/3	eL2/3
399	2071.44	3174.18	I_CC	eL6-2
400	2088.96	4701.31	L6	eL6-2
401	2062.28	6500.39	L5	Micro
402	2100.92	11264.3	L2/3	eL2/3
403	2110.97	9130.21	L4	eL4
404	2129.22	10750.4	L2/3	PVALB
405	2106.3	3428.02	L6	eL6-2
406	2104.65	337.585	HPC	HPC
407	2121.44	12088.1	L2/3	SST
408	2124.07	3812.06	L6	eL6-2
409	2132.8	5414	L6	eL6-1
410	2126.94	8682.97	L4	PVALB
411	2137.17	10433.5	L2/3	eL2/3
412	2127.01	12316.6	L2/3	eL4
413	2163.47	11364.7	L2/3	Oligo
414	2149.46	11064.7	L2/3	eL2/3
415	2182.84	2620.14	I_CC	Oligo
416	2185.27	8496.02	L4	eL4
417	2176.77	12201.4	L2/3	eL2/3
418	2183.45	6304.27	L5	Micro
419	2246.77	5189.62	L6	eL6-2
420	2189.51	3177.2	I_CC	Astro
421	2206.34	13042.4	L1	Reln
422	2216.76	3705.11	L6	eL6-2
423	2217.97	9477.67	L4	eL4
424	2222.64	7248.25	L5	eL5
425	2212.61	7624.08	L5	eL4
426	2257.28	2081.32	I_CC	Oligo
427	2217.86	8784.93	L4	eL4
428	2205.42	4035.59	L6	eL6-2
429	2249.07	11604.6	L2/3	eL2/3
430	2230.53	3560.02	L6	eL6-2
431	2262.37	6576.77	L5	eL6-1
432	2282.5	12233.9	L2/3	eL2/3
433	2276.36	10307.8	L2/3	eL4
434	2279.93	6417.22	L5	Endo
435	2294.61	1581.49	I_CC	Oligo
436	2298.18	10558.7	L2/3	eL2/3
437	2306.62	6947.64	L5	Astro
438	2302.79	9010.97	L4	eL4
439	2301.76	3166.39	I_CC	Endo
440	2277.13	12545.9	L2/3	eL2/3
441	2300.64	3356.4	I_CC	eL6-2
442	2318.86	3607.29	L6	eL6-2
443	2302.84	9188.24	L4	Endo
444	2342.23	1357.3	I_CC	Astro
445	2311.1	8217.04	L4	eL4
446	2317.15	9380.86	L4	eL4
447	2320.6	9794	L4	eL4
448	2373.47	11382.3	L2/3	eL4
449	2358.06	4021.15	L6	eL6-2
450	2363.56	1433.92	I_CC	Oligo
451	2359.51	10183.9	L2/3	eL4
452	2367.48	12979.2	L1	Astro
453	2385.19	2676.56	I_CC	Oligo
454	2384.85	6299.53	L5	eL5
455	2382.22	10913.2	L2/3	eL4
456	2394.68	3861.97	L6	eL6-2
457	2402.26	9879.71	L4	eL4
458	2418.08	11910.4	L2/3	eL2/3
459	2397.14	56.7965	HPC	HPC
460	2400.14	12793.9	L2/3	eL2/3
461	2403.22	4897.68	L6	eL6-2
462	2435.43	9065.1	L4	eL4
463	2442.45	1519.78	I_CC	Oligo
464	2476.58	12340	L2/3	Endo
465	2480.76	8971.45	L4	eL4
466	2481.34	8762.02	L4	Endo
467	2477.9	10775.8	L2/3	VIP
468	2468.33	5875.08	L5	eL5
469	2491.57	9214.42	L4	eL4
470	2481.91	7949.36	L4	eL4
471	2507.43	8375.27	L4	eL4
472	2501.91	4675.61	L6	eL6-1
473	2505.94	8619.85	L4	Astro
474	2515.35	10357.3	L2/3	Astro
475	2515.18	10908.3	L2/3	Endo
476	2518.04	9323.36	L4	eL4
477	2542.12	11593.6	L2/3	Astro
478	2543.32	11701.3	L2/3	eL2/3
479	2527.97	6260.79	L5	eL6-2
480	2567.11	3188.88	I_CC	eL6-2
481	2578.28	1894.23	I_CC	Oligo
482	2592.45	7833.78	L4	eL4
483	2568.47	5160.5	L6	Reln
484	2604.13	4750.56	L6	eL6-2
485	2577.82	9406.12	L4	eL4
486	2588.3	9640.3	L4	eL4
487	2600.28	10758.2	L2/3	VIP
488	2600.38	12354.7	L2/3	eL2/3
489	2602.22	3543.3	L6	eL6-1
490	2617.73	11423.2	L2/3	eL2/3
491	2625.93	4380.55	L6	Astro
492	2609.61	8859.52	L4	eL4
493	2634.45	11070.2	L2/3	eL2/3
494	2619.72	12081.8	L2/3	eL2/3
495	2650.39	8246.64	L4	Oligo
496	2634.55	8470.14	L4	eL4
497	2662.71	6267.94	L5	eL6-2
498	2635.12	6510.63	L5	eL5
499	2640.24	7153.18	L5	Astro
500	2654.79	12681.6	L2/3	eL2/3
501	2696.46	8105.33	L4	Astro
502	2676.17	7388.57	L5	eL5
503	2686.61	3604.54	L6	SST
504	2700.22	10480.2	L2/3	eL2/3
505	2688.6	12540.9	L2/3	eL2/3
506	2704.92	5183.16	L6	eL6-1
507	2696	5835.86	L5	eL5
508	2715.61	9499.31	L4	Micro
509	2723.03	1302.52	HPC	Oligo
510	2713.13	9599.85	L4	eL2/3
511	2707.9	12245.2	L2/3	eL2/3
512	2718.99	13766	L1	Oligo
513	2725.7	13659.7	L1	Astro
514	2720.15	7883.19	L4	Endo
515	2727	9169.42	L4	eL4
516	2730.18	12035.2	L2/3	eL2/3
517	2753.16	10107.6	L2/3	eL2/3
518	2762.67	7146.92	L5	eL6-1
519	2749.46	4501.69	L6	eL6-2
520	2755.95	13152.8	L1	Micro
521	2774.3	8902.43	L4	Astro
522	2761.82	11024.4	L2/3	Astro
523	2773.76	4278.25	L6	Micro
524	2756.52	6125.5	L5	Oligo
525	2755.24	3308.46	I_CC	eL6-2
526	2762.8	7457.72	L5	eL6-1
527	2774.24	9888	L4	eL2/3
528	2805.53	10876.8	L2/3	eL2/3
529	2814.24	12590.2	L2/3	eL2/3
530	2823.62	7895.63	L4	eL4
531	2836.96	8243.27	L4	Endo
532	2819.31	5898.84	L5	Astro
533	2828.54	6639.11	L5	Oligo
534	2823.88	2876.79	I_CC	Oligo
535	2821.17	11668.7	L2/3	eL2/3
536	2835.13	6494.38	L5	Astro
537	2856.56	2423.91	I_CC	Oligo
538	2841.65	3480.76	L6	eL6-1
539	2835.82	6720.13	L5	Oligo
540	2851.63	7023.1	L5	eL4
541	2860.31	10540.2	L2/3	eL2/3
542	2869.31	13119	L1	Reln
543	2862.78	10007.9	L2/3	eL4
544	2864.19	11886.5	L2/3	eL4
545	2883.39	9342.74	L4	eL4
546	2889.42	11330.1	L2/3	Oligo
547	2884.21	153.17	HPC	HPC
548	2901.77	8815.99	L4	eL4
549	2895.48	9542.05	L4	eL4
550	2913.06	3882.58	L6	eL5
551	2948.42	2398.6	I_CC	Oligo
552	2934.13	8501.55	L4	eL4
553	2967.26	12926	L1	Endo
554	2963.4	3129.34	I_CC	Oligo
555	2940.75	788.203	HPC	eL5
556	2968.12	629.815	HPC	Micro
557	2972.39	139.798	HPC	Oligo
558	2972.79	2617.7	I_CC	Oligo
559	2987.08	9938.92	L4	Micro
560	2975.63	10407.9	L2/3	eL4
561	2990.08	4379.09	L6	eL6-1
562	2981.73	10044.2	L2/3	Micro
563	2986.7	5883.44	L5	eL6-2
564	2986.12	4932.75	L6	eL6-2
565	2967.6	11722.6	L2/3	Endo
566	3006.05	10839.4	L2/3	eL2/3
567	3002.11	2835.46	I_CC	Oligo
568	2999.8	11273.1	L2/3	PVALB
569	3001.37	12515.5	L2/3	eL2/3
570	3013.93	1547.15	I_CC	Oligo
571	3048.45	1244.64	HPC	Astro
572	3012.44	13673.5	L1	Astro
573	3024.48	3691.83	L6	eL6-2
574	3035.83	9453.9	L4	eL4
575	3026.99	8243.87	L4	eL4
576	3043.67	2358.07	I_CC	Oligo
577	3058.45	3817.79	L6	eL6-2
578	3061.69	8978.08	L4	eL4
579	3050.13	9279.68	L4	PVALB
580	3068.43	10130.2	L2/3	Oligo
581	3068.52	12377.3	L2/3	eL2/3
582	3067.28	8573.48	L4	eL4
583	3085.26	2728.16	I_CC	Reln
584	3070.53	9121.91	L4	eL4
585	3086.25	752.276	HPC	eL6-2
586	3095.05	2569.61	I_CC	Oligo
587	3076.25	5730.76	L5	PVALB
588	3106.56	5889.52	L5	SST
589	3104.64	3605.78	L6	eL6-1
590	3087.3	8421.82	L4	eL4
591	3089.07	1971.56	I_CC	Oligo
592	3111.87	5281.15	L6	Micro
593	3119.36	12520.8	L2/3	eL2/3
594	3109.73	5162.24	L6	Micro
595	3102.69	12844	L2/3	Astro
596	3115.3	3109.37	I_CC	eL6-2
597	3126.32	6561.96	L5	eL5
598	3152.97	7830.61	L4	SST
599	3156.99	964.341	HPC	Astro
600	3152.71	8632.11	L4	eL4
601	3134.11	10847.2	L2/3	eL2/3
602	3176.68	10538	L2/3	Micro
603	3208.65	4695.36	L6	Endo
604	3194.72	7599.76	L5	Oligo
605	3199.39	13191.1	L1	Endo
606	3211.81	3493.99	L6	eL6-2
607	3218.7	1957.65	I_CC	Oligo
608	3240.33	2296.23	I_CC	Oligo
609	3237.34	9433.63	L4	eL4
610	3222.55	4851.74	L6	eL6-1
611	3261.27	3163.13	I_CC	eL5
612	3251.39	9179.91	L4	eL4
613	3292.02	5420.88	L6	eL6-2
614	3276.2	3398.56	I_CC	eL6-2
615	3294.92	4023.74	L6	Endo
616	3289.03	3834.5	L6	eL6-2
617	3307.97	2607.83	I_CC	Oligo
618	3300.91	8987.67	L4	eL4
619	3353.13	4817.73	L6	Astro
620	3345.11	12381.6	L2/3	eL2/3
621	3324.5	2867.61	I_CC	Oligo
622	3372.49	8490.71	L4	eL4
623	3368.39	13336.2	L1	Micro
624	3374.08	3517.27	L6	Endo
625	3367.2	8228.24	L4	eL4
626	3369.24	2287.45	I_CC	Oligo
627	3367.38	3293.57	I_CC	eL6-2
628	3355.63	7617.11	L5	eL4
629	3418.91	6150.34	L5	eL5
630	3400.3	6928.14	L5	eL5
631	3414.78	1369.4	I_CC	Astro
632	3414.2	7824.13	L4	Astro
633	3446.26	13568.3	L1	Oligo
634	3478.28	2826.7	I_CC	Oligo
635	3460.28	10959.2	L2/3	eL2/3
636	3460.97	6394.79	L5	eL4
637	3482.45	7990.41	L4	SST
638	3489.2	2258.63	I_CC	Oligo
639	3469.08	7090.43	L5	Astro
640	3543.61	3410.13	I_CC	Astro
641	3496.26	9857.72	L4	eL4
642	3495.69	9392.92	L4	eL4
643	3497.69	1501.32	I_CC	Oligo
644	3515.4	8820.2	L4	eL4
645	3524.96	4729.79	L6	eL6-2
646	3519.27	8236.94	L4	eL4
647	3520.75	12119.7	L2/3	eL2/3
648	3538.71	5463.88	L6	Astro
649	3533.61	6352.54	L5	Micro
650	3553.3	8686.98	L4	eL4
651	3569.82	7471.35	L5	Astro
652	3555.4	8911.17	L4	eL4
653	3567.89	4185.25	L6	eL6-2
654	3569.7	7130.72	L5	Astro
655	3558.22	11851.7	L2/3	eL2/3
656	3575.23	11246.7	L2/3	eL2/3
657	3568.84	12516.3	L2/3	eL2/3
658	3618.71	5946.97	L5	Endo
659	3605.96	3807.42	L6	eL6-2
660	3607.85	1103.23	HPC	Astro
661	3609.44	7270.18	L5	eL4
662	3611.83	1601.97	I_CC	Endo
663	3657.35	4482.72	L6	eL6-2
664	3636.81	4799.31	L6	PVALB
665	3633.99	738.791	HPC	eL5
666	3652.24	7679.13	L5	eL4
667	3671.18	11784.4	L2/3	Micro
668	3657.14	12203	L2/3	Astro
669	3653.13	6667.06	L5	eL5
670	3621.28	2969.76	I_CC	Oligo
671	3664.42	7952.44	L4	eL4
672	3671.05	12375.1	L2/3	eL2/3
673	3695.36	10333	L2/3	eL2/3
674	3709.47	6525.97	L5	eL5
675	3712.84	10033.6	L2/3	eL2/3
676	3723.52	1651.94	I_CC	Oligo
677	3714.09	3609.48	L6	eL6-2
678	3762.99	5773.31	L5	eL4
679	3728.04	8453.77	L4	eL2/3
680	3744.23	3776.4	L6	eL6-2
681	3742.99	8712.71	L4	eL4
682	3744.65	9047.87	L4	eL2/3
683	3735.35	8203.85	L4	Astro
684	3762.57	8582.78	L4	eL4
685	3775.66	5417.19	L6	Reln
686	3763.2	9408.95	L4	Reln
687	3774.4	6032.55	L5	eL5
688	3795.35	9550.16	L4	eL4
689	3810.07	672.337	HPC	eL5
690	3796.89	3902.03	L6	eL2/3
691	3809.17	4230.94	L6	PVALB
692	3791.68	5895.48	L5	Astro
693	3811.69	9276.42	L4	eL4
694	3808.4	3048.62	I_CC	Oligo
695	3811.35	6704.93	L5	Micro
696	3808.83	12560.9	L2/3	eL2/3
697	3816.28	10333.1	L2/3	eL2/3
698	3810.7	1844.43	I_CC	Oligo
699	3841.23	2236.44	I_CC	Oligo
700	3832.49	108.015	HPC	Endo
701	3826.69	1438.32	I_CC	Astro
702	3829.4	8879.55	L4	eL4
703	3838.77	3578.12	L6	eL6-2
704	3819.15	7448.77	L5	Astro
705	3822.14	10576.8	L2/3	eL2/3
706	3841.7	6302.4	L5	eL6-1
707	3845.93	12992.6	L1	Endo
708	3874.88	2725.08	I_CC	Micro
709	3865.11	3774.12	L6	eL6-2
710	3865.11	4009.71	L6	eL6-2
711	3894.06	10959	L2/3	eL2/3
712	3914.92	9777.32	L4	eL2/3
713	3842.26	12823.9	L2/3	Astro
714	3885.93	1749.12	I_CC	Oligo
715	3904.62	3282.65	I_CC	eL6-2
716	3897.44	5861.07	L5	Astro
717	3892.39	7759.28	L5	eL4
718	3894.47	1063.21	HPC	Endo
719	3914.27	11682.9	L2/3	eL2/3
720	3933.71	6156.49	L5	Astro
721	3923.46	7133.85	L5	eL5
722	3866.36	13123.8	L1	Endo
723	3925.99	5178.47	L6	Reln
724	3939.73	7322.99	L5	PVALB
725	3961.1	8919.35	L4	Reln
726	3937.32	3863.67	L6	eL6-2
727	3981.25	8513.79	L4	eL4
728	3975.56	12887.4	L2/3	Endo
729	3939.21	782.412	HPC	Astro
730	3982.06	12078.4	L2/3	eL6-1
731	3958.64	7935.39	L4	eL4
732	3967.93	9099.13	L4	eL4
733	3970.45	3750.05	L6	eL6-2
734	3998.24	1034.23	HPC	Astro
735	3992.34	4769.43	L6	Oligo
736	3998.99	9235.26	L4	eL4
737	3988.74	3456.82	L6	eL6-2
738	4008.24	12491.7	L2/3	eL2/3
739	4012.13	10157.4	L2/3	eL2/3
740	4038.88	10538.7	L2/3	VIP
741	4043.67	748.446	HPC	Oligo
742	4023.03	5588.02	L6	Reln
743	4026.51	11490.6	L2/3	eL2/3
744	4035.45	1772.64	I_CC	Oligo
745	4025.36	8191.04	L4	eL4
746	4081.35	11777.8	L2/3	Micro
747	4060.64	271.629	HPC	Micro
748	4059.95	3342.29	I_CC	eL6-2
749	4056.03	5852.14	L5	eL6-1
750	4061.33	7719.53	L5	PVALB
751	4043.08	6884.29	L5	eL5
752	4071.17	9016.51	L4	eL4
753	4068.43	10429.5	L2/3	VIP
754	4064.55	1366.69	I_CC	Oligo
755	4066.95	10954.6	L2/3	eL2/3
756	4090.97	8054.23	L4	eL4
757	4119.05	520.074	HPC	HPC
758	4055.98	8786.69	L4	eL4
759	4122.95	7196.32	L5	Oligo
760	4125.41	8234.37	L4	eL4
761	4105.9	11660.3	L2/3	eL2/3
762	4116.46	2319.61	I_CC	Oligo
763	4104.68	8336.31	L4	Endo
764	4114.56	9305.39	L4	Endo
765	4135.83	3783.48	L6	Oligo
766	4178.39	5578.88	L6	SST
767	4156.29	12762.9	L2/3	Endo
768	4167.93	1439.42	I_CC	Oligo
769	4168.47	1985.52	I_CC	Astro
770	4220.89	2951.09	I_CC	eL6-1
771	4179.94	7337.27	L5	Oligo
772	4187.11	4685.49	L6	eL6-2
773	4214.54	3669.96	L6	eL6-2
774	4209.02	4449.73	L6	eL6-2
775	4214.66	6790.3	L5	eL5
776	4245.79	11957.3	L2/3	eL2/3
777	4243.51	10013.8	L2/3	Astro
778	4251.75	7844.89	L4	eL6-1
779	4266.16	8104.47	L4	eL4
780	4228.65	10382	L2/3	eL2/3
781	4256.03	1356.27	I_CC	Oligo
782	4281.23	5847.96	L5	Oligo
783	4260.02	5332.54	L6	Oligo
784	4271.17	12070.1	L2/3	eL2/3
785	4242.78	9367.8	L4	eL4
786	4272.92	10767.5	L2/3	eL2/3
787	4284.93	11290	L2/3	eL2/3
788	4303.82	5750.94	L5	Reln
789	4289.64	10252.3	L2/3	eL5
790	4299.39	7737.19	L5	eL4
791	4304.83	8943.66	L4	eL2/3
792	4309.79	12646.8	L2/3	Micro
793	4309.26	6303.05	L5	PVALB
794	4314.89	9083.16	L4	eL4
795	4330.94	6712.64	L5	eL5
796	4352.74	1948.37	I_CC	Oligo
797	4373.88	10098.5	L2/3	Astro
798	4325.9	8754	L4	eL4
799	4336.27	2537.58	I_CC	Oligo
800	4326.39	10545.9	L2/3	eL2/3
801	4349.02	505.156	HPC	HPC
802	4339.96	11370.8	L2/3	eL2/3
803	4324.27	9717.47	L4	SST
804	4341.08	9939.49	L4	eL2/3
805	4358.55	3660.99	L6	Oligo
806	4357.09	6479.99	L5	Astro
807	4362.06	7993.26	L4	Reln
808	4366.63	5090.32	L6	eL6-1
809	4379.43	5594.58	L6	eL6-2
810	4384.27	9282.32	L4	eL4
811	4365.38	13005.2	L1	Reln
812	4387.96	11466.9	L2/3	eL2/3
813	4400.28	4026.93	L6	eL6-2
814	4374.92	12262.6	L2/3	eL2/3
815	4379.16	11857.5	L2/3	VIP
816	4388.2	3128.71	I_CC	eL6-2
817	4409.33	10907.9	L2/3	eL2/3
818	4436.62	4428.77	L6	Astro
819	4439	5348.32	L6	Oligo
820	4435.67	5698.07	L5	Astro
821	4457.63	8476.76	L4	eL5
822	4449.13	1048.85	HPC	Oligo
823	4444.02	8161.66	L4	eL4
824	4446.92	8604.73	L4	eL4
825	4458.3	7998.74	L4	eL4
826	4441.63	9095.53	L4	eL6-1
827	4457.84	4914.18	L6	eL4
828	4459.44	9745.21	L4	eL4
829	4461.25	10372.1	L2/3	eL2/3
830	4462.51	2850.96	I_CC	Oligo
831	4484.15	7353.47	L5	Astro
832	4502.87	3300.4	I_CC	eL6-2
833	4494.8	5954.83	L5	eL6-2
834	4496.9	12773.1	L2/3	Astro
835	4512.55	7217.1	L5	eL4
836	4523.46	11523	L2/3	Astro
837	4522.62	1761.8	I_CC	Astro
838	4532.39	6377.53	L5	PVALB
839	4533.92	2160.08	I_CC	Oligo
840	4535.21	4667.59	L6	eL6-2
841	4568.55	1527.94	I_CC	Astro
842	4585.12	3020.77	I_CC	eL5
843	4595.94	2673.16	I_CC	eL6-2
844	4606.87	8958.32	L4	Astro
845	4606.07	12504.3	L2/3	eL2/3
846	4599.63	875.45	HPC	Astro
847	4604.29	8133.26	L4	eL4
848	4611.25	1030.09	HPC	Astro
849	4601.05	7737.28	L5	eL4
850	4608.4	12274.8	L2/3	Endo
851	4610.23	3712.86	L6	eL6-2
852	4615.53	6594.73	L5	PVALB
853	4603.15	789.248	HPC	Astro
854	4617.03	5386.77	L6	Endo
855	4635.88	9737.28	L4	eL2/3
856	4639.49	4308.29	L6	eL6-2
857	4620.64	9161.5	L4	Micro
858	4613.83	6711.15	L5	PVALB
859	4595.16	10022.5	L2/3	eL4
860	4655.71	3258.62	I_CC	eL6-2
861	4651.41	4690.95	L6	eL5
862	4631.99	1400.29	I_CC	Oligo
863	4660.16	10503.7	L2/3	eL6-1
864	4660.36	11439.9	L2/3	eL2/3
865	4671.38	4090.8	L6	eL6-2
866	4685.84	7869.9	L4	Astro
867	4693.14	3735.95	L6	eL6-2
868	4693.2	9277.51	L4	eL4
869	4696.77	463.196	HPC	Micro
870	4714.93	10673.2	L2/3	eL6-1
871	4699.54	8658.99	L4	eL4
872	4709.18	8795.68	L4	eL4
873	4720.45	2944.24	I_CC	eL6-2
874	4716.89	8071.62	L4	eL4
875	4749.69	11142.1	L2/3	eL2/3
876	4747	13656.7	L1	Reln
877	4761.44	11393	L2/3	Astro
878	4727.71	6947.48	L5	Astro
879	4757.4	12685.4	L2/3	Reln
880	4759.84	6671.8	L5	Micro
881	4753.72	12162.6	L2/3	eL2/3
882	4786.72	1455.59	I_CC	Oligo
883	4802.82	10793	L2/3	PVALB
884	4807.02	3258.45	I_CC	eL6-2
885	4809.14	9756.85	L4	eL2/3
886	4802.74	9081.35	L4	eL4
887	4829.82	5880.69	L5	Oligo
888	4845.15	10929	L2/3	PVALB
889	4838.29	6842.85	L5	eL6-1
890	4832.35	5687.24	L5	Oligo
891	4845.15	7069.77	L5	eL4
892	4819.37	6167.76	L5	Astro
893	4834.12	8765.66	L4	eL4
894	4849.86	9276.6	L4	eL4
895	4837	10248.5	L2/3	Oligo
896	4834.27	4249.14	L6	eL6-2
897	4864.75	11957.5	L2/3	eL2/3
898	4861.93	10609.8	L2/3	eL2/3
899	4864.03	12114.7	L2/3	Micro
900	4854.67	1023.31	HPC	Astro
901	4844.69	3046.81	I_CC	Oligo
902	4867.8	7865.06	L4	eL4
903	4872.1	8394.98	L4	Oligo
904	4870.22	10119.8	L2/3	Endo
905	4893.06	842.57	HPC	SST
906	4903.03	9393.69	L4	eL4
907	4904.72	4584.76	L6	eL6-1
908	4887.52	8583.07	L4	eL4
909	4935.01	9172.86	L4	eL2/3
910	4921.41	9650.7	L4	eL2/3
911	4901.12	4041.88	L6	Astro
912	4934.12	5699.34	L5	eL5
913	4927.95	8195.4	L4	eL4
914	4894.47	3535.82	L6	eL6-2
915	4913.07	13127	L1	eL6-2
916	4942.57	4356.13	L6	eL6-2
917	4945.22	677.332	HPC	Astro
918	4935.04	11435.9	L2/3	SST
919	4947.55	6305.09	L5	eL6-1
920	4949.99	5356.61	L6	Micro
921	4960.11	213.604	HPC	PVALB
922	4948.62	2768.65	I_CC	eL6-2
923	4997.38	12374.4	L2/3	Astro
924	4980.54	10335.2	L2/3	eL2/3
925	4983.92	10894.3	L2/3	eL6-1
926	4989.7	1207.15	HPC	Astro
927	4995.47	5059.99	L6	eL6-1
928	5004.53	1619.64	I_CC	Oligo
929	4999.14	5871.03	L5	Endo
930	5009.53	11721.8	L2/3	eL2/3
931	5022.11	2333.33	I_CC	Oligo
932	5013.33	4758.51	L6	eL6-2
933	5039.31	8392.49	L4	SST
934	5051.37	4546.45	L6	eL6-1
935	5065.35	7628.1	L5	eL5
936	5057.86	3732.99	L6	eL6-2
937	5099.72	6323	L5	Oligo
938	5116.64	8125.54	L4	Endo
939	5065.3	11456	L2/3	Endo
940	5128.5	5099.36	L6	Astro
941	5116.18	8956.44	L4	Astro
942	5115.96	9585.86	L4	eL2/3
943	5144.73	1640.18	I_CC	Oligo
944	5120.01	3971.62	L6	eL6-2
945	5111.78	12029.3	L2/3	eL2/3
946	5139.95	5963.2	L5	SST
947	5151.38	7139.69	L5	Astro
948	5164.54	4724.31	L6	eL6-1
949	5158.91	8335.74	L4	Oligo
950	5153.41	4308.79	L6	eL6-1
951	5191.57	2199.36	I_CC	Oligo
952	5178.39	4145.08	L6	eL6-2
953	5179.97	7461.34	L5	eL5
954	5189.96	8010.73	L4	eL4
955	5195.25	11876.1	L2/3	eL2/3
956	5221.91	10177.1	L2/3	eL2/3
957	5230.78	3092.63	I_CC	eL6-2
958	5214.26	3217.15	I_CC	eL6-2
959	5214.53	11720.7	L2/3	eL2/3
960	5218.47	6841.93	L5	Micro
961	5240.46	12031.6	L2/3	eL4
962	5251.47	4275.47	L6	eL6-2
963	5220.32	5682.66	L5	eL6-1
964	5245.66	11304.8	L2/3	Astro
965	5245.85	5943.83	L5	Micro
966	5263.92	2704.09	I_CC	Endo
967	5228.98	10530.7	L2/3	eL2/3
968	5256.59	8413.2	L4	eL4
969	5254.89	4893.32	L6	eL6-2
970	5262.33	9597.73	L4	eL6-1
971	5254.66	9870.76	L4	eL2/3
972	5267.69	3425.73	I_CC	eL6-2
973	5279.24	7917.07	L4	eL4
974	5265.15	2121.31	I_CC	Oligo
975	5293.61	4055.88	L6	eL6-1
976	5290.48	8082.41	L4	Astro
977	5294.89	804.071	HPC	Reln
978	5269.99	13793.8	L1	Astro
979	5312.12	1120.09	HPC	Oligo
980	5293.99	10297.4	L2/3	eL2/3
981	5333.98	8154.21	L4	Astro
982	5332.89	9093.85	L4	eL4
983	5297.06	444.981	HPC	eL5
984	5340.32	5550.54	L6	PVALB
985	5345.23	4877.65	L6	eL2/3
986	5358.77	5060.38	L6	eL5
987	5340.9	1614.13	I_CC	Oligo
988	5351.97	8600.63	L4	eL4
989	5373.59	3728.36	L6	eL6-1
990	5375.85	11593.9	L2/3	eL2/3
991	5391.01	7877.1	L4	eL4
992	5392.23	11238.4	L2/3	eL2/3
993	5375.58	8315.64	L4	eL4
994	5386.73	9511.05	L4	eL4
995	5390.85	3148.15	I_CC	eL6-2
996	5421.07	6459.45	L5	eL5
997	5438.16	10049.2	L2/3	Astro
998	5408.23	9283.81	L4	eL2/3
999	5417.76	3564.3	L6	eL6-2
1000	5431.77	8145.94	L4	eL4
1001	5442.32	6831.57	L5	Astro
1002	5438.39	747.55	HPC	SST
1003	5455.11	11000.7	L2/3	eL2/3
1004	5446.95	11814.2	L2/3	eL2/3
1005	5447.84	1299.05	HPC	Astro
1006	5469.6	3324.23	I_CC	eL6-2
1007	5473.07	7145.5	L5	eL4
1008	5478.05	905.754	HPC	Reln
1009	5474.17	7682.92	L5	eL4
1010	5484.22	9543.27	L4	eL4
1011	5481.63	6031.04	L5	eL5
1012	5489.35	8603.58	L4	eL4
1013	5478.31	9179.74	L4	Astro
1014	5499.66	1933.58	I_CC	Oligo
1015	5494.41	8738.37	L4	eL4
1016	5500.08	10718	L2/3	eL6-1
1017	5519.12	2701.34	I_CC	eL6-2
1018	5519.57	7291.19	L5	Reln
1019	5513.37	9411.37	L4	Astro
1020	5536.65	2592.87	I_CC	Astro
1021	5539.82	1587.49	I_CC	Oligo
1022	5574.67	3459.56	L6	eL6-2
1023	5579.55	8510.2	L4	eL4
1024	5574.62	9683.67	L4	Astro
1025	5589.93	4777.13	L6	eL6-1
1026	5625.01	298.675	HPC	Oligo
1027	5576.93	6192.01	L5	eL5
1028	5614.16	9559.26	L4	PVALB
1029	5614.32	11300.8	L2/3	eL2/3
1030	5604.14	3688.9	L6	eL6-2
1031	5607.88	8697.97	L4	eL2/3
1032	5590.1	12057.9	L2/3	eL6-1
1033	5622.57	3955.14	L6	eL6-1
1034	5632.87	10629.8	L2/3	eL2/3
1035	5619.67	13802.7	L1	Smc
1036	5634.07	1960.84	I_CC	Oligo
1037	5638.21	10352.2	L2/3	eL2/3
1038	5639.84	3234.83	I_CC	Astro
1039	5643.98	9963.44	L4	eL2/3
1040	5604.58	5017.59	L6	Astro
1041	5657.5	11637.5	L2/3	eL6-2
1042	5665.06	10205.5	L2/3	eL4
1043	5702.73	2165.14	I_CC	Oligo
1044	5700.66	10093	L2/3	eL2/3
1045	5699.38	9259.98	L4	eL6-2
1046	5708.07	9005.42	L4	eL2/3
1047	5707.54	4352.67	L6	eL6-1
1048	5717.68	7465.71	L5	eL4
1049	5735.39	656.081	HPC	Reln
1050	5735.02	9855.72	L4	eL2/3
1051	5723.23	8515.46	L4	eL4
1052	5736.31	8260.46	L4	eL4
1053	5748.32	12246.2	L2/3	eL2/3
1054	5764.09	10863.3	L2/3	Reln
1055	5788.6	831.433	HPC	Micro
1056	5776.79	1346.55	I_CC	Astro
1057	5760.66	9139.47	L4	eL2/3
1058	5773.66	4914.4	L6	eL6-1
1059	5789.8	11656.6	L2/3	eL2/3
1060	5784	12113.2	L2/3	eL2/3
1061	5780.99	8639.33	L4	eL4
1062	5791.64	1779.78	I_CC	Oligo
1063	5790.51	6243.21	L5	eL4
1064	5782.01	1965.51	I_CC	Oligo
1065	5796.73	4747.85	L6	eL5
1066	5792.34	7799.22	L5	Oligo
1067	5830.42	5929.98	L5	Astro
1068	5809.54	11223.4	L2/3	eL2/3
1069	5799.41	11341.1	L2/3	Micro
1070	5795.2	2459.19	I_CC	Oligo
1071	5804.81	6584.13	L5	PVALB
1072	5865.24	242.427	HPC	Micro
1073	5813.3	3686.61	L6	eL6-1
1074	5787.34	8047.41	L4	Endo
1075	5801.06	1207.89	HPC	Oligo
1076	5818.42	3540.79	L6	PVALB
1077	5813.48	4461.3	L6	eL6-2
1078	5804.28	13711.9	L1	Smc
1079	5862.6	5278.46	L6	eL6-1
1080	5855.75	5634.79	L6	eL5
1081	5848.99	12376.3	L2/3	Micro
1082	5853.13	9818.2	L4	eL2/3
1083	5875.66	3352.37	I_CC	eL6-2
1084	5872.28	3820.33	L6	eL5
1085	5889.06	9341.55	L4	eL6-1
1086	5906.86	13697.8	L1	Smc
1087	5910.11	8589.66	L4	Endo
1088	5900.27	2174.81	I_CC	Oligo
1089	5918.41	6607.55	L5	PVALB
1090	5903.16	11741.9	L2/3	Astro
1091	5946.4	1948.18	I_CC	Oligo
1092	5927.29	13509.9	L1	Smc
1093	5923.48	3958.88	L6	eL6-2
1094	5935.27	4262.05	L6	eL6-2
1095	5948.41	5491.27	L6	eL5
1096	5931.61	10318.9	L2/3	eL2/3
1097	5942.47	728.09	HPC	Astro
1098	5960.94	7866.52	L4	eL4
1099	5946.01	9968.63	L4	eL2/3
1100	5943.95	1587.04	I_CC	Oligo
1101	5955.74	10509.7	L2/3	eL2/3
1102	5966.53	13026.8	L1	Endo
1103	5970.76	11344.6	L2/3	eL2/3
1104	5980.94	3756.85	L6	eL4
1105	5939.02	2757.14	I_CC	eL6-2
1106	5977.46	11623.5	L2/3	Astro
1107	6007.75	10784.4	L2/3	Astro
1108	5991.9	8401.2	L4	eL4
1109	6026.21	9088.74	L4	eL2/3
1110	6013.71	11074.6	L2/3	eL2/3
1111	6002.51	12101.8	L2/3	eL2/3
1112	6002.72	1700.51	I_CC	Oligo
1113	5991.75	3038.96	I_CC	eL6-2
1114	6012.21	8872.47	L4	eL4
1115	6003.01	13714.6	L1	Smc
1116	6014.83	510.352	HPC	Astro
1117	5992.09	4090.09	L6	eL6-2
1118	6005.14	7603.24	L5	eL4
1119	6011.36	12332.7	L2/3	Endo
1120	6025.11	13489	L1	Astro
1121	6029.97	13601.9	L1	Astro
1122	6039.17	4808.1	L6	eL5
1123	6029.34	4197.61	L6	eL6-2
1124	6017.85	2928.35	I_CC	eL6-2
1125	6060.77	8600.73	L4	SST
1126	6074.54	2611.8	I_CC	Micro
1127	6078.61	9331.85	L4	eL4
1128	6078.58	3797.38	L6	eL6-1
1129	6058.62	9747.09	L4	eL2/3
1130	6105.01	3456.32	L6	eL6-2
1131	6116.88	4038.81	L6	eL6-2
1132	6119.05	9219.45	L4	eL4
1133	6113.2	12775.5	L2/3	Endo
1134	6113.42	13723.2	L1	Smc
1135	6132.39	2415.87	I_CC	Oligo
1136	6084.85	6421.83	L5	Astro
1137	6144.78	7309.34	L5	eL4
1138	6142.38	12071.5	L2/3	eL2/3
1139	6145.61	1650.62	I_CC	Oligo
1140	6146.11	5566.12	L6	eL5
1141	6162.61	3142.27	I_CC	eL6-2
1142	6169.18	6147.65	L5	eL5
1143	6179.27	12473.7	L2/3	Astro
1144	6173.24	3917.34	L6	eL6-2
1145	6190.73	5806.16	L5	Astro
1146	6188.83	13746.2	L1	Smc
1147	6199.95	2967.65	I_CC	eL6-1
1148	6201.6	3630.07	L6	PVALB
1149	6159.4	1812.14	I_CC	Oligo
1150	6168.3	2132.39	I_CC	Oligo
1151	6184.01	9995.78	L2/3	eL2/3
1152	6193.48	655.374	HPC	Oligo
1153	6210.29	1537.41	I_CC	Oligo
1154	6218.51	7880.19	L4	eL4
1155	6193.97	5908.53	L5	Astro
1156	6225.02	8226.19	L4	eL4
1157	6227.13	10414	L2/3	eL6-1
1158	6195.41	4658.96	L6	Reln
1159	6237.12	4243.33	L6	eL6-2
1160	6257.73	6662.45	L5	Reln
1161	6273.64	11194.2	L2/3	eL2/3
1162	6257.34	1282.92	HPC	Oligo
1163	6261.08	8347.2	L4	eL4
1164	6287.28	12016.1	L2/3	eL2/3
1165	6252.84	7007.25	L5	eL6-2
1166	6260.03	12196.4	L2/3	eL2/3
1167	6282.75	10858.9	L2/3	eL2/3
1168	6300.75	13749.6	L1	Smc
1169	6279.29	7434.68	L5	eL4
1170	6325.8	6079.56	L5	Reln
1171	6315.42	1509.51	I_CC	Oligo
1172	6320.77	9860.08	L4	eL2/3
1173	6333.68	10155.2	L2/3	eL4
1174	6321.14	11290.7	L2/3	eL2/3
1175	6336.21	11700.3	L2/3	eL2/3
1176	6328.65	885.375	HPC	Oligo
1177	6344.32	7046.38	L5	eL4
1178	6308.37	9382.74	L4	eL6-2
1179	6341.24	5910.4	L5	eL5
1180	6329.44	3881.97	L6	eL6-1
1181	6335.15	7745.02	L5	eL4
1182	6321.67	10565	L2/3	SST
1183	6350.47	11435.3	L2/3	eL2/3
1184	6352.12	1210.55	HPC	Oligo
1185	6353.47	3362.83	I_CC	eL6-2
1186	6362.79	9674.21	L4	Reln
1187	6377.66	668.818	HPC	Oligo
1188	6379.09	4429.32	L6	eL6-2
1189	6365.71	6735.65	L5	eL4
1190	6347.7	12836.4	L2/3	Micro
1191	6382.39	7618.38	L5	eL2/3
1192	6375	13539.4	L1	Micro
1193	6387.18	2614.56	I_CC	eL6-2
1194	6382.53	3147.23	I_CC	eL6-2
1195	6403.56	1559.17	I_CC	Oligo
1196	6377.42	9018.16	L4	Astro
1197	6365.15	2412.41	I_CC	Oligo
1198	6379.27	7299	L5	eL4
1199	6402.61	8542.13	L4	Oligo
1200	6380.49	4608.71	L6	eL5
1201	6401.18	12169.6	L2/3	eL2/3
1202	6400.35	3586.13	L6	eL6-2
1203	6404.41	4005.01	L6	eL6-2
1204	6404.29	9495.29	L4	eL4
1205	6418.72	13653.5	L1	Smc
1206	6439.53	8773.27	L4	Astro

## Sheet: Supplementary Table 5
	x_pixel	y_pixel	nucleus_type	cell_type
C_0	33.1032	147.045	VLPO	Inhibitory
C_1	34.4631	61.1546	VLPO	Inhibitory
C_2	37.4482	78.8376	VLPO	Inhibitory
C_3	38.5248	92.2649	VLPO	Inhibitory
C_4	40.5613	108.535	VLPO	Inhibitory
C_5	42.1441	126.667	VLPO	Inhibitory
C_6	45.4654	188.26	VLPO	Inhibitory
C_7	46.0214	171.022	VLPO	Inhibitory
C_8	46.5935	64.183	VLPO	Inhibitory
C_9	46.4603	210.366	MPA	Endothelial 1
C_10	51.6059	32.9096	VLPO	Inhibitory
C_11	50.8639	42.2822	VLPO	Inhibitory
C_12	53.6631	174.884	VLPO	Inhibitory
C_13	55.3248	143.88	VLPO	Inhibitory
C_14	56.7354	58.4937	VLPO	Endothelial 1
C_15	58.0436	115.861	VLPO	Inhibitory
C_16	68.9632	72.3797	VLPO	Inhibitory
C_17	72.0405	207.168	VLPO	Inhibitory
C_18	73.9777	36.9433	VLPO	Inhibitory
C_19	76.5288	67.3707	VLPO	Inhibitory
C_20	75.9684	127.858	VLPO	Inhibitory
C_21	76.8585	186.885	VLPO	Inhibitory
C_22	75.8321	46.622	VLPO	Inhibitory
C_23	77.561	161.603	VLPO	Inhibitory
C_24	79.4085	96.8011	VLPO	Inhibitory
C_25	80.179	170.248	VLPO	Inhibitory
C_26	80.4708	148.083	VLPO	Inhibitory
C_27	82.7774	45.7501	VLPO	Inhibitory
C_28	83.7381	183.62	VLPO	Inhibitory
C_29	85.1396	194.852	VLPO	Ambiguous
C_30	90.6424	123.739	VLPO	Inhibitory
C_31	90.4789	136.174	VLPO	Inhibitory
C_32	94.3092	27.429	VLPO	Astrocyte
C_33	91.1004	53.9303	VLPO	Inhibitory
C_34	100.143	52.8971	VLPO	Inhibitory
C_35	99.4215	123.857	VLPO	Inhibitory
C_36	96.2729	171.05	VLPO	Inhibitory
C_37	100.479	43.7782	VLPO	Inhibitory
C_38	101.378	202.39	VLPO	Inhibitory
C_39	118.423	35.8246	VLPO	Inhibitory
C_40	119.235	136.853	VLPO	Inhibitory
C_41	117.898	92.3504	VLPO	Microglia
C_42	119.221	187.458	VLPO	Inhibitory
C_43	118.497	197.891	VLPO	Inhibitory
C_44	118.228	76.0324	VLPO	Inhibitory
C_45	123.721	180.854	VLPO	Inhibitory
C_46	128.032	145.558	VLPO	Inhibitory
C_47	127.983	108.103	VLPO	Inhibitory
C_48	130.206	56.784	VLPO	Inhibitory
C_49	130.168	186.637	VLPO	Inhibitory
C_50	131.881	48.7674	VLPO	Endothelial 1
C_51	138.424	78.3994	VLPO	Inhibitory
C_52	141.183	174.312	VLPO	Inhibitory
C_53	141.983	35.323	VLPO	Inhibitory
C_54	142.987	67.544	VLPO	Inhibitory
C_55	144.283	157.051	VLPO	Inhibitory
C_56	145.211	104.678	VLPO	Inhibitory
C_57	150.282	158.584	VLPO	Inhibitory
C_58	149.867	138.812	VLPO	Inhibitory
C_59	154.846	69.4564	VLPO	Inhibitory
C_60	151.807	204.691	MPA	Ambiguous
C_61	155.822	53.9945	VLPO	Inhibitory
C_62	157.392	122.432	VLPO	Microglia
C_63	162.259	45.0702	VLPO	Inhibitory
C_64	163.745	161.962	VLPO	Ambiguous
C_65	163.122	117.175	VLPO	Ambiguous
C_66	177.689	88.8847	VLPO	Inhibitory
C_67	181.108	175.155	1_unsure	Inhibitory
C_68	177.93	114.403	VLPO	Inhibitory
C_69	185.756	86.5656	VLPO	Inhibitory
C_70	186.589	190.767	MPA	OD Immature 1
C_71	190.133	182.94	MPA	Astrocyte
C_72	191.127	134.362	1_unsure	Inhibitory
C_73	197.531	34.8564	1_unsure	Astrocyte
C_74	198.908	202.751	MPA	Astrocyte
C_75	38.5303	166.05	VLPO	Inhibitory
C_76	59.9612	94.4212	VLPO	Inhibitory
C_77	59.3443	135.554	VLPO	Inhibitory
C_78	66.7847	162.302	VLPO	Inhibitory
C_79	77.3488	83.6955	VLPO	Inhibitory
C_80	124.515	82.3476	VLPO	Inhibitory
C_81	131.979	202.35	VLPO	Ambiguous
C_82	153.098	151.983	VLPO	Inhibitory
C_83	203.026	134.446	1_unsure	Inhibitory
C_84	206.316	211.21	MPA	Inhibitory
C_85	32.353	37.1163	VLPO	Inhibitory
C_86	33.1955	173.57	VLPO	Inhibitory
C_87	36.6865	132.758	VLPO	Endothelial 3
C_88	40.2493	69.4073	VLPO	Inhibitory
C_89	49.9256	77.8761	VLPO	Inhibitory
C_90	68.5018	159.531	VLPO	Inhibitory
C_91	71.1919	151.904	VLPO	Inhibitory
C_92	111.652	85.7629	VLPO	Inhibitory
C_93	118.109	172.887	VLPO	Ambiguous
C_94	124.572	114.572	VLPO	Inhibitory
C_95	125.186	163.359	VLPO	Inhibitory
C_96	89.3406	74.7721	VLPO	Inhibitory
C_97	96.9908	147.343	VLPO	Inhibitory
C_98	145.183	127.972	VLPO	Astrocyte
C_99	92.9648	101.792	VLPO	Inhibitory
C_100	112.582	146.594	VLPO	Inhibitory
C_101	111.441	127.725	VLPO	Inhibitory
C_102	150.726	132.983	VLPO	Inhibitory
C_103	32.099	235.193	MPA	Inhibitory
C_104	31.5894	344.304	MPA	Ambiguous
C_105	47.0285	252.375	MPA	Astrocyte
C_106	52.8976	353.699	MPA	Inhibitory
C_107	55.531	327.26	MPA	Astrocyte
C_108	56.322	234.535	MPA	Endothelial 1
C_109	59.9989	392.758	MPA	Inhibitory
C_110	61.6031	369.191	MPA	Ambiguous
C_111	64.2673	302.523	MPA	Ambiguous
C_112	69.7323	327.616	MPA	Ambiguous
C_113	72.3477	259.411	MPA	Inhibitory
C_114	88.1191	379.169	MPA	OD Mature 2
C_115	88.5731	239.845	MPA	Inhibitory
C_116	81.4369	289.43	MPA	Inhibitory
C_117	93.0932	222.699	MPA	Endothelial 1
C_118	91.0834	364.827	MPA	Ambiguous
C_119	96.3245	339.404	MPA	Inhibitory
C_120	96.0839	298.385	MPA	Astrocyte
C_121	98.0592	314.123	MPA	Inhibitory
C_122	98.9159	320.474	MPA	Inhibitory
C_123	100.239	347.469	MPA	Inhibitory
C_124	106.963	405.233	MPA	Microglia
C_125	104.302	398.247	MPA	OD Immature 1
C_126	112.727	379.19	MPA	Ambiguous
C_127	120.446	246.06	MPA	OD Mature 2
C_128	116.397	345.635	MPA	Inhibitory
C_129	121.747	305.418	MPA	Microglia
C_130	123.802	275.557	MPA	OD Immature 1
C_131	125.692	357.718	MPA	OD Mature 2
C_132	132.683	328.27	MPA	Inhibitory
C_133	140.408	331.6	MPA	Inhibitory
C_134	143.153	291.454	MPA	Ambiguous
C_135	142.292	226.842	MPA	Inhibitory
C_136	148.723	356.999	MPA	Astrocyte
C_137	150.283	224.75	MPA	Endothelial 3
C_138	160.945	339.668	MPA	Ambiguous
C_139	165.09	323.393	MPA	Inhibitory
C_140	170.986	305.488	MPA	Endothelial 1
C_141	174.666	234.437	MPA	Ambiguous
C_142	174.847	379.262	MPA	Microglia
C_143	178.437	266.497	MPA	Inhibitory
C_144	179.896	397.142	MPA	Inhibitory
C_145	184.367	275.299	MPA	Ambiguous
C_146	187.404	329.599	MPA	Inhibitory
C_147	192.552	257.315	MPA	Inhibitory
C_148	201.387	373.717	MPA	Inhibitory
C_149	209.834	282.159	MPA	Inhibitory
C_150	212.565	251.839	MPA	Inhibitory
C_151	212.705	225.445	MPA	Inhibitory
C_152	45.0203	264.614	MPA	OD Mature 2
C_153	89.3819	268.581	MPA	Astrocyte
C_154	103.124	226.307	MPA	Excitatory
C_155	119.344	321.792	MPA	Endothelial 1
C_156	126.641	379.134	MPA	Astrocyte
C_157	176.777	243.032	MPA	OD Mature 2
C_158	189.101	358.63	MPA	Astrocyte
C_159	192.991	355.921	MPA	Pericytes
C_160	196.251	352.72	MPA	Endothelial 3
C_161	205.499	320.055	MPA	Inhibitory
C_162	46.2616	284.256	MPA	Endothelial 3
C_163	45.6219	230.586	MPA	Inhibitory
C_164	58.2906	269.347	MPA	Microglia
C_165	82.361	262.224	MPA	OD Mature 2
C_166	142.936	247.505	MPA	Inhibitory
C_167	145.239	275.565	MPA	Inhibitory
C_168	153.327	234.225	MPA	Astrocyte
C_169	170.296	242.437	MPA	Endothelial 1
C_170	192.137	298.528	MPA	Excitatory
C_171	125.439	406.572	MPA	Ambiguous
C_172	49.1992	319.419	MPA	Ambiguous
C_173	62.3864	233.291	MPA	Astrocyte
C_174	86.2135	275.944	MPA	Astrocyte
C_175	192.163	369.319	MPA	Ambiguous
C_176	29.6955	492.111	1_unsure	Endothelial 3
C_177	31.9589	566.185	1_unsure	Astrocyte
C_178	45.0928	492.856	1_unsure	Astrocyte
C_179	46.2758	511.158	1_unsure	Ambiguous
C_180	46.888	545.582	1_unsure	OD Immature 1
C_181	51.0388	578.297	1_unsure	Microglia
C_182	53.0656	479.639	MPA	Endothelial 3
C_183	56.2156	429.096	MPA	Inhibitory
C_184	59.0521	472.658	MPA	Pericytes
C_185	60.1435	454.381	MPA	OD Mature 2
C_186	64.1952	496.147	MPA	OD Mature 2
C_187	66.6433	601.692	1_unsure	Inhibitory
C_188	74.6303	601.879	1_unsure	Ambiguous
C_189	75.9137	442.075	MPA	OD Mature 2
C_190	80.917	582.696	1_unsure	Excitatory
C_191	83.7579	513.882	MPA	OD Mature 1
C_192	95.2981	560.319	1_unsure	Inhibitory
C_193	101.653	554.898	MPA	Ambiguous
C_194	105.884	607.274	1_unsure	Endothelial 1
C_195	108.734	447.985	MPA	OD Mature 2
C_196	110.54	593.662	1_unsure	OD Mature 2
C_197	111.093	461.503	MPA	Endothelial 1
C_198	108.622	519.376	MPA	Ambiguous
C_199	118.528	580.613	MPA	OD Mature 2
C_200	122.115	562.303	MPA	Ambiguous
C_201	128.439	432.659	MPA	Endothelial 3
C_202	127.363	445.253	MPA	Inhibitory
C_203	131.644	568.29	MPA	Endothelial 1
C_204	140.879	499.471	MPA	Excitatory
C_205	137.926	575.202	MPA	Endothelial 1
C_206	139.388	592.578	MPA	Inhibitory
C_207	146.059	526.871	MPA	Inhibitory
C_208	155.084	582.431	MPA	Ambiguous
C_209	154.804	482.121	MPA	Ambiguous
C_210	158.07	535.083	MPA	OD Mature 2
C_211	161.161	470.389	MPA	OD Mature 2
C_212	163.548	513.179	MPA	Inhibitory
C_213	170.354	482.925	MPA	Astrocyte
C_214	172.832	536.752	MPA	OD Mature 2
C_215	177.174	461.88	MPA	OD Mature 2
C_216	186.312	508.302	MPA	Inhibitory
C_217	190.567	425.991	MPA	Inhibitory
C_218	205.209	485.712	MPA	Inhibitory
C_219	203.919	601.786	MPA	Inhibitory
C_220	209.38	465.392	MPA	OD Immature 1
C_221	208.548	573.577	MPA	Inhibitory
C_222	213.538	503.329	MPA	Ambiguous
C_223	30.6511	431.51	MPA	Endothelial 1
C_224	32.117	460.854	1_unsure	OD Mature 1
C_225	54.8227	552.942	1_unsure	Ambiguous
C_226	157.649	551.82	MPA	Ambiguous
C_227	172.361	605.671	MPA	Astrocyte
C_228	177.608	508.233	MPA	Endothelial 1
C_229	182.01	438.277	MPA	Ambiguous
C_230	191.182	530.295	MPA	OD Mature 3
C_231	202.675	468.157	MPA	Endothelial 3
C_232	207.026	525.681	MPA	Ambiguous
C_233	102.989	454.404	MPA	OD Mature 2
C_234	119.274	431.973	MPA	Inhibitory
C_235	140.405	465.938	MPA	Ambiguous
C_236	178.44	426.423	MPA	Inhibitory
C_237	116.238	448.411	MPA	Astrocyte
C_238	188.134	505.854	MPA	Ambiguous
C_239	33.8706	693.882	1_unsure	Inhibitory
C_240	40.9368	763.752	1_unsure	Excitatory
C_241	44.4594	744.446	1_unsure	Inhibitory
C_242	46.1848	665.722	1_unsure	Excitatory
C_243	53.1001	705.348	1_unsure	OD Mature 2
C_244	53.5546	715.214	1_unsure	Ambiguous
C_245	55.9382	795.311	1_unsure	Excitatory
C_246	66.1004	661.792	1_unsure	Astrocyte
C_247	73.5973	801.228	1_unsure	Astrocyte
C_248	76.5422	789.778	1_unsure	Inhibitory
C_249	80.7455	766.281	1_unsure	Excitatory
C_250	85.6638	715.636	1_unsure	Excitatory
C_251	98.6304	768.935	1_unsure	Inhibitory
C_252	99.9273	684.684	1_unsure	Excitatory
C_253	107.777	650.082	1_unsure	Inhibitory
C_254	108.084	786.853	1_unsure	Inhibitory
C_255	117.528	656.529	1_unsure	Inhibitory
C_256	117.619	791.082	1_unsure	Astrocyte
C_257	113.748	700.737	1_unsure	OD Mature 2
C_258	118.958	721.527	1_unsure	Endothelial 1
C_259	124.165	680.534	1_unsure	Ambiguous
C_260	125.798	699.834	1_unsure	OD Mature 1
C_261	132.893	780.848	1_unsure	Inhibitory
C_262	135.734	679.178	1_unsure	Astrocyte
C_263	142.697	632.552	1_unsure	Endothelial 1
C_264	143.66	692.315	1_unsure	Endothelial 1
C_265	146.899	717.373	1_unsure	Inhibitory
C_266	159.525	683.009	1_unsure	Endothelial 1
C_267	160.91	796.468	1_unsure	Astrocyte
C_268	165.144	728.693	1_unsure	Ambiguous
C_269	164.444	779.632	1_unsure	Inhibitory
C_270	172.392	638.479	MPA	Endothelial 3
C_271	178.811	738.762	1_unsure	Endothelial 3
C_272	180.925	753.582	1_unsure	Endothelial 1
C_273	182.411	716.197	1_unsure	Astrocyte
C_274	184.644	737.166	1_unsure	Ambiguous
C_275	182.379	775.762	1_unsure	Endothelial 1
C_276	186.803	659.903	MPA	OD Mature 2
C_277	199.015	729.877	1_unsure	Ambiguous
C_278	196.366	629.463	MPA	OD Mature 2
C_279	200.475	765.047	1_unsure	OD Mature 2
C_280	204.155	677.386	MPA	Astrocyte
C_281	208.647	719.771	MPA	Inhibitory
C_282	208.437	807.274	1_unsure	OD Mature 2
C_283	213.861	678.592	MPA	Endothelial 3
C_284	85.1986	780.422	1_unsure	Inhibitory
C_285	106.712	727.652	1_unsure	Inhibitory
C_286	118.562	756.215	1_unsure	OD Mature 1
C_287	131.511	766.986	1_unsure	OD Mature 2
C_288	142.736	649.651	1_unsure	Endothelial 1
C_289	155.479	676.179	1_unsure	Endothelial 3
C_290	189.089	677.748	MPA	Inhibitory
C_291	44.2579	682.127	1_unsure	Inhibitory
C_292	47.3828	634.63	1_unsure	Endothelial 1
C_293	171.944	717.752	1_unsure	Endothelial 1
C_294	162.344	696.803	1_unsure	OD Mature 2
C_295	169.4	700.275	1_unsure	Microglia
C_296	28.1269	965.483	1_unsure	Microglia
C_297	29.503	1003.12	1_unsure	Microglia
C_298	41.3927	937.125	1_unsure	Inhibitory
C_299	60.7417	847.934	1_unsure	Inhibitory
C_300	60.5635	869.258	1_unsure	Inhibitory
C_301	65.6926	1001.63	1_unsure	Inhibitory
C_302	66.0921	893.796	1_unsure	Endothelial 1
C_303	66.3542	962.033	1_unsure	Inhibitory
C_304	68.7394	931.74	1_unsure	Endothelial 1
C_305	76.8754	998.845	PS	Ambiguous
C_306	76.9931	950.526	1_unsure	Ambiguous
C_307	81.3227	963.751	1_unsure	Inhibitory
C_308	75.3494	913.914	1_unsure	Inhibitory
C_309	81.246	893.442	1_unsure	Inhibitory
C_310	91.381	912.486	1_unsure	Astrocyte
C_311	94.2317	947.875	1_unsure	Inhibitory
C_312	100.584	850.636	1_unsure	Inhibitory
C_313	102.434	1001.72	PS	Inhibitory
C_314	101.737	828.205	1_unsure	Inhibitory
C_315	107.999	986.828	PS	Inhibitory
C_316	106.315	1010.25	PS	Endothelial 1
C_317	110.852	858.124	1_unsure	Microglia
C_318	115.62	863.797	1_unsure	Astrocyte
C_319	116.472	848.977	1_unsure	Inhibitory
C_320	120.463	921.209	1_unsure	Ambiguous
C_321	123.57	897.445	1_unsure	Inhibitory
C_322	133.749	970.689	PS	Inhibitory
C_323	142.677	858.998	1_unsure	Ambiguous
C_324	145.708	869.879	1_unsure	OD Immature 1
C_325	154.557	829.235	1_unsure	OD Mature 1
C_326	155.454	993.168	PS	Inhibitory
C_327	159.331	939.429	1_unsure	Inhibitory
C_328	169.157	983.005	PS	Inhibitory
C_329	173.165	907.095	1_unsure	Inhibitory
C_330	180.82	869.393	1_unsure	OD Mature 2
C_331	196.397	883.827	1_unsure	Endothelial 1
C_332	197.579	928.498	1_unsure	Astrocyte
C_333	197.677	1005.93	PS	Inhibitory
C_334	199.49	895.523	1_unsure	Inhibitory
C_335	189.918	982.083	PS	Excitatory
C_336	208.396	865.376	1_unsure	OD Mature 2
C_337	207.447	905.858	1_unsure	Ambiguous
C_338	209.097	875.387	1_unsure	Ambiguous
C_339	35.534	883.03	1_unsure	Inhibitory
C_340	42.6613	836.446	1_unsure	Inhibitory
C_341	44.3601	949.636	1_unsure	Inhibitory
C_342	47.2531	1011.87	1_unsure	Astrocyte
C_343	104.755	897.206	1_unsure	Ambiguous
C_344	108.359	949.338	1_unsure	Astrocyte
C_345	131.692	908.593	1_unsure	Ambiguous
C_346	136.995	947.053	PS	Excitatory
C_347	166.534	850.415	1_unsure	Endothelial 3
C_348	170.071	879.7	1_unsure	Inhibitory
C_349	182.36	951.83	PS	Inhibitory
C_350	201.368	936.698	PS	Inhibitory
C_351	28.3603	936.453	1_unsure	Astrocyte
C_352	65.084	835.289	1_unsure	Microglia
C_353	87.7709	868.667	1_unsure	Inhibitory
C_354	94.6329	938.149	1_unsure	Inhibitory
C_355	119.435	958.528	PS	Endothelial 1
C_356	128.385	924.692	1_unsure	OD Mature 2
C_357	145.638	908.085	1_unsure	Astrocyte
C_358	168.294	872.309	1_unsure	Excitatory
C_359	175.701	984.853	PS	Astrocyte
C_360	96.236	1008.79	PS	Inhibitory
C_361	99.9782	999.03	PS	Inhibitory
C_362	134.465	995.585	PS	Inhibitory
C_363	38.503	1160.97	1_unsure	Inhibitory
C_364	44.6086	1125.56	1_unsure	Inhibitory
C_365	44.4747	1091.85	1_unsure	OD Mature 2
C_366	44.6214	1137.8	1_unsure	Inhibitory
C_367	44.7246	1078.76	1_unsure	Astrocyte
C_368	52.9845	1157.41	1_unsure	OD Immature 1
C_369	52.3355	1056.48	1_unsure	Excitatory
C_370	64.611	1208.24	1_unsure	Inhibitory
C_371	65.9994	1190.57	1_unsure	Endothelial 1
C_372	70.4009	1066.34	1_unsure	Microglia
C_373	73.149	1129.9	1_unsure	Inhibitory
C_374	76.5712	1175.24	1_unsure	Endothelial 3
C_375	76.0806	1066.14	1_unsure	OD Mature 2
C_376	78.796	1057.32	PS	Inhibitory
C_377	80.4508	1037.99	PS	Inhibitory
C_378	85.1971	1065.6	PS	Excitatory
C_379	93.4958	1184.18	1_unsure	Microglia
C_380	94.7913	1035.19	PS	Inhibitory
C_381	99.0144	1083.53	PS	Inhibitory
C_382	103.324	1138.11	1_unsure	Inhibitory
C_383	104.697	1102.05	1_unsure	Excitatory
C_384	108.962	1107.51	1_unsure	Excitatory
C_385	108.396	1059.28	PS	Ambiguous
C_386	106.783	1202.8	BNST	Astrocyte
C_387	109.143	1177.59	1_unsure	Inhibitory
C_388	119.944	1161.25	1_unsure	Endothelial 3
C_389	123.567	1071.7	PS	Inhibitory
C_390	126.346	1120.52	1_unsure	Excitatory
C_391	128.731	1206.56	BNST	Inhibitory
C_392	128.911	1187.94	BNST	Inhibitory
C_393	130.531	1153.12	1_unsure	Astrocyte
C_394	134.659	1212.01	BNST	Inhibitory
C_395	136.305	1043.67	PS	Ambiguous
C_396	137.432	1072.2	PS	Microglia
C_397	142.123	1178.46	BNST	Inhibitory
C_398	141.065	1052.71	PS	Inhibitory
C_399	147.729	1076.56	PS	Inhibitory
C_400	150.217	1114.44	PS	Excitatory
C_401	149.632	1206.36	BNST	Astrocyte
C_402	151.022	1028.49	PS	Endothelial 1
C_403	152.881	1142.75	1_unsure	Astrocyte
C_404	157.602	1120.82	PS	Excitatory
C_405	163.047	1169.17	BNST	OD Immature 1
C_406	170.091	1187.12	BNST	Inhibitory
C_407	171.457	1063.28	PS	Excitatory
C_408	179.848	1208.18	BNST	Inhibitory
C_409	186.383	1161.47	1_unsure	Inhibitory
C_410	190.22	1061.5	PS	Inhibitory
C_411	187.384	1144.41	1_unsure	Inhibitory
C_412	194.9	1108.85	PS	Endothelial 3
C_413	202.512	1174.12	BNST	Inhibitory
C_414	46.7975	1187.05	1_unsure	Inhibitory
C_415	60.5945	1038.85	1_unsure	Microglia
C_416	89.0461	1090.27	1_unsure	Inhibitory
C_417	88.9153	1157.45	1_unsure	Inhibitory
C_418	100.85	1157.53	1_unsure	Inhibitory
C_419	184.145	1040.61	PS	Inhibitory
C_420	57.2725	1164.29	1_unsure	Astrocyte
C_421	61.108	1171.36	1_unsure	Inhibitory
C_422	123.093	1090.82	PS	Excitatory
C_423	162.251	1071.98	PS	OD Immature 1
C_424	163.976	1030.66	PS	Astrocyte
C_425	173.41	1112.08	PS	Inhibitory
C_426	202.377	1181.7	BNST	Inhibitory
C_427	204.43	1124.47	PS	Inhibitory
C_428	36.4896	1390.85	1_unsure	Ambiguous
C_429	35.247	1278.39	1_unsure	Excitatory
C_430	38.0619	1267.73	1_unsure	Inhibitory
C_431	41.446	1361.73	1_unsure	Inhibitory
C_432	49.5589	1239.07	1_unsure	Inhibitory
C_433	48.6776	1353.29	1_unsure	Inhibitory
C_434	55.1974	1242.8	1_unsure	Inhibitory
C_435	56.6647	1302.58	1_unsure	OD Mature 1
C_436	57.3365	1402.95	ACA	OD Mature 2
C_437	57.512	1278.8	1_unsure	Inhibitory
C_438	65.1877	1386.97	1_unsure	OD Mature 1
C_439	61.4319	1352.86	1_unsure	Inhibitory
C_440	73.6245	1359.87	1_unsure	Inhibitory
C_441	72.7125	1283.99	1_unsure	Inhibitory
C_442	74.9113	1393.06	ACA	OD Mature 2
C_443	78.1822	1271.01	1_unsure	Inhibitory
C_444	80.2316	1298.02	BNST	Endothelial 3
C_445	87.9351	1378.33	1_unsure	Ambiguous
C_446	90.5136	1268.66	BNST	Ambiguous
C_447	89.9854	1298.46	BNST	Inhibitory
C_448	94.8078	1294.28	BNST	Inhibitory
C_449	95.4518	1341.31	BNST	Inhibitory
C_450	103.838	1266.95	BNST	Ambiguous
C_451	105.905	1340.31	BNST	Inhibitory
C_452	106.137	1320.33	BNST	Inhibitory
C_453	107.784	1277.88	BNST	Inhibitory
C_454	108.889	1384.15	ACA	OD Mature 2
C_455	109.735	1405.69	ACA	OD Mature 1
C_456	122.555	1224.24	BNST	Ambiguous
C_457	122.507	1338.26	BNST	Endothelial 3
C_458	123.82	1351.69	BNST	Astrocyte
C_459	124.947	1263.82	BNST	Inhibitory
C_460	126.96	1375.61	BNST	Endothelial 2
C_461	128.594	1312.18	BNST	Inhibitory
C_462	131.563	1228.93	BNST	Inhibitory
C_463	127.794	1301.91	BNST	Inhibitory
C_464	131.414	1252.95	BNST	Inhibitory
C_465	136.215	1372.95	BNST	Endothelial 3
C_466	141.432	1339	BNST	Inhibitory
C_467	147.69	1298.75	BNST	Astrocyte
C_468	148.941	1245.6	BNST	Inhibitory
C_469	148.466	1320.06	BNST	Inhibitory
C_470	151.636	1369.91	1_unsure	Astrocyte
C_471	154.57	1237.29	BNST	Inhibitory
C_472	156.626	1247.88	BNST	Inhibitory
C_473	161.877	1327.81	BNST	Astrocyte
C_474	164.342	1400.41	ACA	OD Mature 2
C_475	168.957	1246.62	BNST	Inhibitory
C_476	171.271	1357.77	1_unsure	OD Mature 2
C_477	176.479	1282.87	BNST	Inhibitory
C_478	181.024	1358.02	1_unsure	OD Mature 2
C_479	183.675	1313.94	BNST	Inhibitory
C_480	186.244	1337.35	BNST	Inhibitory
C_481	189.167	1265.36	BNST	Inhibitory
C_482	197.655	1271.33	BNST	Endothelial 3
C_483	197.758	1243.84	BNST	Ambiguous
C_484	210.306	1264.37	BNST	Endothelial 1
C_485	210.677	1257.48	BNST	Astrocyte
C_486	208.576	1318.1	BNST	Ambiguous
C_487	58.1635	1336.34	1_unsure	Inhibitory
C_488	69.7747	1248.79	1_unsure	Inhibitory
C_489	80.7996	1316.73	BNST	Microglia
C_490	86.1203	1362.84	1_unsure	Inhibitory
C_491	131.668	1391.17	ACA	OD Mature 2
C_492	133.8	1360.39	BNST	Inhibitory
C_493	33.8024	1409.21	ACA	OD Mature 2
C_494	97.7669	1328	BNST	Inhibitory
C_495	111.22	1356.29	BNST	Inhibitory
C_496	135.403	1341.64	BNST	OD Mature 2
C_497	161.485	1367.36	1_unsure	Astrocyte
C_498	173.072	1228.33	BNST	Inhibitory
C_499	206.83	1352.58	ACA	OD Mature 2
C_500	191.482	1304.02	BNST	Inhibitory
C_501	191.128	1295.92	BNST	Inhibitory
C_502	36.7923	1258.06	1_unsure	Inhibitory
C_503	48.4487	1312.98	1_unsure	Inhibitory
C_504	101.187	1238.03	BNST	Ependymal
C_505	101.274	1230.79	BNST	Inhibitory
C_506	136.424	1238.81	BNST	OD Mature 2
C_507	143.295	1242.14	BNST	Ambiguous
C_508	32.7341	1577.1	1_unsure	Inhibitory
C_509	36.2271	1469.83	ACA	OD Mature 2
C_510	44.3531	1581.95	1_unsure	Inhibitory
C_511	41.1374	1488.6	ACA	OD Mature 1
C_512	43.421	1468.81	ACA	OD Mature 2
C_513	43.21	1572.37	1_unsure	Inhibitory
C_514	47.4594	1544.6	ACA	OD Mature 1
C_515	52.9969	1557.15	ACA	OD Mature 2
C_516	53.594	1445.75	ACA	OD Mature 1
C_517	64.0257	1559.01	ACA	OD Mature 1
C_518	73.5225	1565.19	ACA	OD Mature 2
C_519	72.6839	1590.76	1_unsure	Astrocyte
C_520	75.9777	1489.81	ACA	Ambiguous
C_521	80.8025	1516.76	ACA	OD Mature 4
C_522	83.5331	1530.14	ACA	OD Mature 1
C_523	88.854	1536.79	ACA	OD Mature 2
C_524	88.5899	1452.24	ACA	OD Mature 1
C_525	91.9943	1480.51	ACA	OD Mature 2
C_526	95.4141	1543.69	ACA	OD Mature 2
C_527	99.0168	1599.82	ACA	OD Mature 2
C_528	104.751	1610.92	1_unsure	OD Mature 2
C_529	108.164	1529.93	ACA	OD Mature 2
C_530	114.973	1552.92	ACA	OD Mature 2
C_531	117.921	1467.88	ACA	OD Mature 2
C_532	118.585	1523.19	ACA	OD Mature 2
C_533	129.403	1499.91	ACA	OD Mature 1
C_534	132.008	1523.83	ACA	OD Mature 2
C_535	131.985	1599.07	ACA	OD Mature 4
C_536	136.694	1425.8	ACA	OD Mature 1
C_537	141.234	1603.81	ACA	Microglia
C_538	149.486	1574.72	ACA	Microglia
C_539	150.225	1608.22	ACA	OD Mature 2
C_540	157.121	1539.44	ACA	OD Immature 1
C_541	162.605	1468.22	ACA	OD Mature 1
C_542	167.014	1544.09	ACA	Ambiguous
C_543	170.634	1448.67	ACA	OD Mature 2
C_544	171.458	1523.09	ACA	OD Mature 2
C_545	183.355	1524.46	ACA	OD Mature 2
C_546	189.147	1540.02	ACA	OD Mature 2
C_547	188.834	1565.38	ACA	OD Mature 1
C_548	193.395	1609.31	ACA	OD Mature 1
C_549	206.615	1468.77	ACA	OD Mature 1
C_550	207.176	1491.7	ACA	OD Mature 2
C_551	38.8889	1459.42	ACA	OD Mature 2
C_552	94.8663	1583.16	ACA	OD Immature 1
C_553	111.492	1447.84	ACA	OD Mature 1
C_554	122.866	1552.79	ACA	OD Mature 2
C_555	130.452	1552.5	ACA	OD Mature 2
C_556	167.577	1428.51	ACA	OD Mature 1
C_557	190.723	1457.68	ACA	OD Mature 1
C_558	193.782	1584.41	ACA	OD Mature 1
C_559	197.4	1506.48	ACA	OD Mature 2
C_560	209.396	1571.44	ACA	Inhibitory
C_561	25.7935	1538.98	ACA	OD Mature 2
C_562	71.7364	1568.77	ACA	OD Mature 2
C_563	105.935	1546.28	ACA	OD Mature 1
C_564	122.013	1475.91	ACA	OD Mature 2
C_565	137.203	1483.71	ACA	Ambiguous
C_566	191.233	1527.15	ACA	OD Mature 1
C_567	30.5461	1786.79	1_unsure	Ambiguous
C_568	29.9134	1682.27	1_unsure	Endothelial 1
C_569	31.7305	1702.02	1_unsure	Inhibitory
C_570	34.8926	1643.45	1_unsure	Inhibitory
C_571	33.2897	1661.59	1_unsure	Inhibitory
C_572	36.8306	1775.88	1_unsure	Inhibitory
C_573	42.7539	1767.33	1_unsure	Inhibitory
C_574	49.316	1683.3	1_unsure	Astrocyte
C_575	51.4371	1650.02	1_unsure	Inhibitory
C_576	51.0184	1810.21	1_unsure	Inhibitory
C_577	63.2224	1775.37	1_unsure	Inhibitory
C_578	63.598	1724.19	1_unsure	Inhibitory
C_579	62.6294	1660.87	1_unsure	Inhibitory
C_580	64.4822	1762.63	1_unsure	Inhibitory
C_581	65.6849	1678.73	1_unsure	Inhibitory
C_582	63.0068	1794.7	1_unsure	Inhibitory
C_583	67.2833	1632.13	1_unsure	Pericytes
C_584	67.8181	1800.36	1_unsure	Astrocyte
C_585	74.4309	1630.65	1_unsure	Pericytes
C_586	71.5938	1693.07	1_unsure	Inhibitory
C_587	76.8479	1679.15	1_unsure	Inhibitory
C_588	85.6178	1756.38	BNST	Astrocyte
C_589	84.213	1799.71	BNST	Excitatory
C_590	96.5082	1755.13	BNST	Endothelial 1
C_591	105.362	1690.95	BNST	Inhibitory
C_592	106.558	1748.18	BNST	OD Mature 2
C_593	108.321	1789.77	BNST	Inhibitory
C_594	112.463	1798.89	BNST	Inhibitory
C_595	114.446	1688.2	BNST	Inhibitory
C_596	123.423	1780.7	BNST	Inhibitory
C_597	125.835	1713.28	BNST	Inhibitory
C_598	133.895	1729.88	BNST	Excitatory
C_599	135.879	1806.53	BNST	Inhibitory
C_600	135.616	1690.39	BNST	Inhibitory
C_601	142.358	1676.33	BNST	Astrocyte
C_602	146.126	1732	BNST	Ambiguous
C_603	154.754	1622.83	ACA	OD Mature 2
C_604	157.453	1761.38	BNST	Excitatory
C_605	164.76	1664.59	BNST	Microglia
C_606	167.835	1779.1	BNST	Microglia
C_607	169.857	1689.86	BNST	Ambiguous
C_608	170.069	1623.86	ACA	OD Mature 1
C_609	170.082	1805.15	BNST	Excitatory
C_610	187.741	1751.3	BNST	Endothelial 3
C_611	190.561	1717.16	BNST	Inhibitory
C_612	204.681	1793.72	BNST	Excitatory
C_613	208.791	1650.09	ACA	Astrocyte
C_614	212.148	1784.3	BNST	Astrocyte
C_615	35.467	1746.04	1_unsure	Excitatory
C_616	45.9672	1675.97	1_unsure	Microglia
C_617	96.6914	1632.71	1_unsure	Astrocyte
C_618	117.739	1773.99	BNST	Astrocyte
C_619	123.925	1753.02	BNST	Excitatory
C_620	150.32	1633.71	ACA	OD Mature 2
C_621	160.892	1638.97	ACA	OD Mature 2
C_622	164.64	1797.9	BNST	Inhibitory
C_623	195.841	1631.87	ACA	OD Mature 4
C_624	106.572	1694.19	BNST	Astrocyte
C_625	187.586	1790.18	BNST	Excitatory
C_626	167.578	1761.37	BNST	Inhibitory
C_627	178.947	1757.08	BNST	Inhibitory
C_628	213.577	1638.91	ACA	OD Mature 2
C_629	228.116	1761.54	BNST	Excitatory
C_630	229.608	1698.17	BNST	Microglia
C_631	231.019	1677.93	ACA	OD Mature 1
C_632	233.473	1807.01	BNST	Excitatory
C_633	235.035	1753.37	BNST	Ambiguous
C_634	235.557	1636.42	ACA	OD Mature 2
C_635	236.569	1784.76	BNST	Inhibitory
C_636	245.31	1681.25	ACA	OD Mature 1
C_637	253.75	1756.97	BNST	OD Mature 2
C_638	252.539	1785.62	BNST	Ambiguous
C_639	255.44	1653.81	ACA	Ambiguous
C_640	260.825	1636.15	ACA	OD Mature 2
C_641	276.65	1732.79	BNST	Astrocyte
C_642	280.639	1801.86	BNST	Excitatory
C_643	283.765	1748.24	BNST	Astrocyte
C_644	283.998	1779.81	BNST	Ambiguous
C_645	285.757	1710.61	BNST	OD Mature 2
C_646	286.468	1651.66	ACA	OD Mature 2
C_647	289.151	1757.09	BNST	Endothelial 3
C_648	294.602	1779.87	BNST	Ambiguous
C_649	298.773	1685.97	ACA	Microglia
C_650	300.19	1734.44	BNST	OD Mature 2
C_651	310.059	1798.48	BNST	Excitatory
C_652	309.57	1625.14	ACA	OD Mature 1
C_653	311.27	1656.6	ACA	Astrocyte
C_654	314.483	1670.49	ACA	OD Mature 2
C_655	316.758	1706.65	ACA	OD Mature 2
C_656	319.457	1780.95	BNST	Excitatory
C_657	322.7	1749.78	BNST	Astrocyte
C_658	323.288	1739.26	BNST	Inhibitory
C_659	327.033	1679.4	ACA	OD Mature 2
C_660	330.199	1657.77	ACA	OD Mature 2
C_661	334.584	1642.79	ACA	OD Mature 2
C_662	334.582	1774.36	BNST	Inhibitory
C_663	344.967	1770.25	BNST	Inhibitory
C_664	347.451	1644.35	ACA	OD Mature 2
C_665	345.354	1738.28	BNST	Astrocyte
C_666	346.797	1746.17	BNST	Microglia
C_667	350.152	1624.63	ACA	OD Mature 2
C_668	351.533	1673.62	ACA	OD Mature 2
C_669	355.091	1807.16	BNST	Excitatory
C_670	357.955	1761.57	BNST	Inhibitory
C_671	368.735	1756.02	BNST	Inhibitory
C_672	381.053	1787.51	BNST	Astrocyte
C_673	382.626	1798.98	1_unsure	Endothelial 1
C_674	383.961	1767.93	BNST	Endothelial 1
C_675	386.746	1753.74	1_unsure	Inhibitory
C_676	388.979	1720.89	ACA	OD Mature 1
C_677	393.979	1805.32	1_unsure	Ambiguous
C_678	393.68	1798.77	1_unsure	OD Mature 2
C_679	396.63	1627.15	ACA	OD Mature 2
C_680	396.614	1683.4	ACA	OD Mature 2
C_681	396.199	1638.64	ACA	Ambiguous
C_682	400.849	1807.87	1_unsure	Excitatory
C_683	396.525	1699.12	ACA	OD Mature 2
C_684	403.376	1651.21	ACA	OD Mature 2
C_685	402.034	1779.48	1_unsure	Endothelial 1
C_686	408.775	1802.62	1_unsure	OD Mature 3
C_687	409.198	1685.79	ACA	OD Mature 2
C_688	412.888	1794.87	1_unsure	Astrocyte
C_689	284.332	1741.21	BNST	Endothelial 3
C_690	300.512	1715.48	BNST	Astrocyte
C_691	303.696	1700.45	ACA	OD Immature 1
C_692	404.289	1724.79	ACA	OD Mature 2
C_693	407.988	1745.67	1_unsure	OD Mature 1
C_694	403.701	1704.91	ACA	OD Mature 2
C_695	412.526	1703.15	ACA	OD Mature 2
C_696	295.23	1656.69	ACA	OD Mature 2
C_697	400.216	1756.25	1_unsure	Inhibitory
C_698	406.669	1755.96	1_unsure	Astrocyte
C_699	391.71	1678.54	ACA	Ambiguous
C_700	225.638	1517.1	ACA	OD Mature 1
C_701	229.457	1464.15	ACA	Astrocyte
C_702	230.69	1607.07	ACA	OD Mature 2
C_703	236.849	1545.02	ACA	OD Mature 1
C_704	255.129	1470	ACA	OD Mature 2
C_705	259.417	1480.64	ACA	OD Mature 2
C_706	255.942	1460.41	ACA	OD Mature 2
C_707	261.894	1600.95	ACA	OD Mature 2
C_708	263.89	1577.82	ACA	OD Mature 2
C_709	268.99	1584.94	ACA	Microglia
C_710	272.742	1541.59	ACA	OD Mature 2
C_711	270.906	1463.05	ACA	Ambiguous
C_712	287.895	1569.82	ACA	OD Mature 2
C_713	290.062	1449.47	ACA	Microglia
C_714	294.383	1552.63	ACA	OD Mature 1
C_715	299.312	1574.39	ACA	OD Mature 2
C_716	300.431	1601.97	ACA	OD Mature 2
C_717	310.067	1587.48	ACA	OD Mature 2
C_718	315.081	1431.06	ACA	Ambiguous
C_719	326.391	1472.59	ACA	OD Mature 2
C_720	328.055	1485.46	ACA	Ambiguous
C_721	330.008	1567.42	ACA	OD Mature 2
C_722	328.899	1603.56	ACA	Ambiguous
C_723	338.638	1606.76	ACA	OD Mature 2
C_724	339.622	1536.74	ACA	OD Mature 1
C_725	340.029	1452.51	ACA	Ambiguous
C_726	341.805	1565.81	ACA	OD Mature 2
C_727	348.576	1500.52	ACA	OD Mature 2
C_728	360.194	1510.94	ACA	OD Mature 2
C_729	364.926	1594.46	ACA	OD Mature 2
C_730	373.12	1605.18	ACA	OD Mature 2
C_731	374.655	1483.86	ACA	OD Mature 1
C_732	375.102	1548.14	ACA	OD Mature 2
C_733	381.772	1532.85	ACA	Ambiguous
C_734	391.001	1520.7	ACA	OD Mature 2
C_735	395.762	1607.27	ACA	Endothelial 1
C_736	397.715	1544.99	ACA	OD Mature 4
C_737	398.817	1477.97	ACA	OD Mature 2
C_738	401.762	1504.81	ACA	OD Immature 1
C_739	402.131	1434.31	ACA	Endothelial 1
C_740	236.745	1578.35	ACA	OD Mature 1
C_741	289.446	1461.36	ACA	OD Mature 2
C_742	304.248	1526.38	ACA	OD Mature 2
C_743	313.042	1528.31	ACA	OD Mature 2
C_744	402.529	1601.79	ACA	Ambiguous
C_745	412.889	1604.55	ACA	OD Mature 2
C_746	236.2	1467.21	ACA	Excitatory
C_747	252.781	1521.89	ACA	OD Mature 2
C_748	270.585	1487.24	ACA	Endothelial 3
C_749	342.874	1513.56	ACA	OD Mature 1
C_750	413.733	1475.51	ACA	OD Mature 1
C_751	350.834	1448.49	ACA	Microglia
C_752	245.37	1567.92	ACA	OD Mature 1
C_753	250.71	1469.18	ACA	Ambiguous
C_754	237.794	1240.91	BNST	Inhibitory
C_755	252.871	1377	ACA	OD Immature 1
C_756	257.422	1253.76	BNST	Inhibitory
C_757	256.202	1340.08	BNST	Astrocyte
C_758	266.883	1304.58	BNST	Inhibitory
C_759	266.357	1345.95	1_unsure	OD Mature 2
C_760	266.478	1280.63	BNST	Inhibitory
C_761	265.289	1374.38	ACA	OD Mature 2
C_762	281.723	1320.31	BNST	Excitatory
C_763	283.807	1252.79	BNST	Inhibitory
C_764	292.829	1320.24	BNST	OD Immature 1
C_765	293.189	1284.63	BNST	Inhibitory
C_766	294.864	1255.58	BNST	Inhibitory
C_767	297.657	1244.73	BNST	Inhibitory
C_768	299.336	1281.5	BNST	Endothelial 1
C_769	308.699	1304.63	BNST	Ambiguous
C_770	308.326	1326.76	BNST	Inhibitory
C_771	314.117	1260.56	BNST	Astrocyte
C_772	320.268	1306.85	BNST	Inhibitory
C_773	321.493	1412.07	ACA	OD Immature 1
C_774	320.296	1231.34	BNST	Endothelial 1
C_775	321.245	1278.12	BNST	Excitatory
C_776	329.952	1345.73	BNST	Endothelial 1
C_777	329.62	1317.9	BNST	Inhibitory
C_778	331.015	1382.8	ACA	Microglia
C_779	334.645	1234.6	BNST	Inhibitory
C_780	339.363	1257.45	BNST	Inhibitory
C_781	340.392	1273.91	BNST	Inhibitory
C_782	342.651	1321.44	BNST	Inhibitory
C_783	343.036	1331.67	BNST	OD Mature 2
C_784	344.836	1366.56	ACA	OD Mature 2
C_785	348.147	1349.52	BNST	OD Mature 2
C_786	354.39	1365.43	ACA	OD Immature 1
C_787	358.637	1240.87	BNST	Inhibitory
C_788	359.031	1334.08	BNST	Inhibitory
C_789	361.633	1251.53	BNST	Inhibitory
C_790	367.881	1386.18	ACA	OD Mature 1
C_791	370.14	1318.55	BNST	Ambiguous
C_792	373.943	1346.19	BNST	Endothelial 3
C_793	377.254	1228.63	1_unsure	Endothelial 1
C_794	380.855	1385.42	ACA	OD Mature 4
C_795	385.417	1404.74	ACA	OD Mature 2
C_796	390.951	1370.68	ACA	OD Mature 2
C_797	392.801	1270.76	BNST	OD Immature 1
C_798	393.75	1287.66	BNST	Inhibitory
C_799	399.334	1352.71	BNST	OD Mature 2
C_800	400.904	1268.66	BNST	Inhibitory
C_801	401.374	1299.94	BNST	Inhibitory
C_802	406.014	1315.33	BNST	Microglia
C_803	406.924	1237.83	1_unsure	Excitatory
C_804	406.21	1334.37	BNST	Inhibitory
C_805	231.235	1234.81	BNST	Inhibitory
C_806	238.457	1302.9	BNST	Inhibitory
C_807	241.731	1258.49	BNST	Astrocyte
C_808	282.824	1304.75	BNST	Inhibitory
C_809	319.314	1240.94	BNST	Astrocyte
C_810	331.751	1245.04	BNST	Endothelial 1
C_811	363.812	1298.02	BNST	Ambiguous
C_812	382.12	1269.19	BNST	Astrocyte
C_813	397.009	1243.26	1_unsure	Ambiguous
C_814	313.052	1301.85	BNST	OD Mature 2
C_815	341.618	1388.89	ACA	OD Mature 1
C_816	340.589	1286.1	BNST	Inhibitory
C_817	357.936	1276.78	BNST	Endothelial 1
C_818	379.628	1245.64	BNST	Astrocyte
C_819	382.033	1319	BNST	Inhibitory
C_820	269.983	1239.03	BNST	Astrocyte
C_821	233.829	1134.12	PS	Inhibitory
C_822	234.407	1166.21	1_unsure	Inhibitory
C_823	238.865	1111.3	PS	Inhibitory
C_824	240.51	1032.84	PS	OD Mature 3
C_825	245.637	1189.36	BNST	Astrocyte
C_826	246.453	1086.06	PS	Inhibitory
C_827	250.674	1120.51	PS	Inhibitory
C_828	258.846	1051.99	PS	Endothelial 1
C_829	262.957	1043.89	PS	Inhibitory
C_830	260.522	1126.82	PS	Inhibitory
C_831	267.067	1139.48	PS	Inhibitory
C_832	265.251	1149.49	1_unsure	Inhibitory
C_833	266.775	1060.11	PS	Inhibitory
C_834	268.396	1082	PS	Ambiguous
C_835	274.182	1109.6	PS	Astrocyte
C_836	279.899	1177.82	1_unsure	Inhibitory
C_837	279.851	1063.11	PS	Astrocyte
C_838	291.678	1100.29	PS	Inhibitory
C_839	294.745	1120.34	PS	Excitatory
C_840	291.303	1073.04	PS	Inhibitory
C_841	293.158	1135.85	PS	Inhibitory
C_842	297.657	1087.69	PS	Inhibitory
C_843	302.7	1198.26	BNST	Inhibitory
C_844	308.076	1180.2	BNST	Inhibitory
C_845	307.849	1148.87	1_unsure	Excitatory
C_846	310.841	1164.63	1_unsure	Excitatory
C_847	315.854	1194.13	BNST	Microglia
C_848	315.789	1104.62	PS	OD Mature 2
C_849	320.219	1164.29	1_unsure	Inhibitory
C_850	320.757	1178.02	1_unsure	OD Mature 1
C_851	333.511	1113.72	PS	OD Mature 2
C_852	339.23	1141.89	1_unsure	Excitatory
C_853	343.928	1189.86	1_unsure	Astrocyte
C_854	339.285	1134.1	1_unsure	Astrocyte
C_855	340.465	1050.19	PS	OD Mature 2
C_856	352.015	1081.92	PS	Inhibitory
C_857	354.44	1103.43	PS	Inhibitory
C_858	357.579	1047.97	PS	Inhibitory
C_859	364.784	1198.91	1_unsure	Endothelial 1
C_860	370.474	1187.27	1_unsure	Endothelial 2
C_861	371.328	1181.64	1_unsure	Endothelial 1
C_862	372.537	1052.42	1_unsure	Endothelial 3
C_863	372.499	1156.37	1_unsure	Endothelial 1
C_864	369.773	1061.4	PS	Endothelial 1
C_865	377.651	1143.43	1_unsure	Endothelial 1
C_866	380.616	1155.43	1_unsure	Endothelial 1
C_867	381.572	1164.59	1_unsure	Endothelial 2
C_868	383.542	1112.33	1_unsure	Inhibitory
C_869	392.346	1193	1_unsure	Astrocyte
C_870	398.77	1084.65	1_unsure	Ambiguous
C_871	403.73	1055.26	1_unsure	Inhibitory
C_872	405.917	1142.87	1_unsure	Microglia
C_873	407.721	1209.49	1_unsure	OD Immature 1
C_874	410.66	1165.97	1_unsure	Ambiguous
C_875	252.807	1186.65	BNST	Inhibitory
C_876	275.878	1202.34	BNST	Excitatory
C_877	318.312	1031.42	PS	Inhibitory
C_878	337.646	1079.86	PS	Ambiguous
C_879	342.045	1163.08	1_unsure	Excitatory
C_880	376.484	1129.92	1_unsure	Endothelial 1
C_881	384.414	1132.05	1_unsure	Endothelial 1
C_882	384.911	1084.21	1_unsure	Inhibitory
C_883	393.223	1075.08	1_unsure	Endothelial 1
C_884	414.219	1100.6	1_unsure	Ambiguous
C_885	268.926	1181.85	BNST	Inhibitory
C_886	282.678	1191.55	BNST	Inhibitory
C_887	300.151	1073.89	PS	Excitatory
C_888	321.965	1068.97	PS	Inhibitory
C_889	323.597	1199.76	BNST	Excitatory
C_890	357.251	1145.97	1_unsure	Inhibitory
C_891	377.204	1029.24	1_unsure	Inhibitory
C_892	377.847	1078.92	1_unsure	Inhibitory
C_893	385.203	1188.76	1_unsure	Ambiguous
C_894	408.702	1074.07	1_unsure	Endothelial 3
C_895	253.388	1041.96	PS	Ambiguous
C_896	255.794	1036.13	PS	Endothelial 1
C_897	336.05	1038.46	PS	Ambiguous
C_898	282.699	1159.53	1_unsure	Astrocyte
C_899	410.869	1180.21	1_unsure	Endothelial 3
C_900	301.951	1113.9	PS	Astrocyte
C_901	226.982	894.712	1_unsure	OD Mature 2
C_902	241.413	852.928	1_unsure	Excitatory
C_903	247.924	1005.88	PS	Pericytes
C_904	248.999	977.108	PS	Inhibitory
C_905	254.582	885.11	1_unsure	Microglia
C_906	254.831	872.271	1_unsure	OD Mature 2
C_907	253.609	923.648	1_unsure	Ambiguous
C_908	260.239	871.585	1_unsure	Astrocyte
C_909	267.276	964.959	PS	Inhibitory
C_910	274.603	862.385	1_unsure	Inhibitory
C_911	278.017	908.249	1_unsure	Endothelial 3
C_912	278.96	943.335	1_unsure	Inhibitory
C_913	283.755	918.508	1_unsure	Inhibitory
C_914	297.088	854.067	MPA	Astrocyte
C_915	299.333	922.558	1_unsure	Inhibitory
C_916	302.87	876.295	1_unsure	OD Mature 2
C_917	303.772	841.83	MPA	Inhibitory
C_918	304.968	859.927	MPA	Ambiguous
C_919	312.9	895.175	1_unsure	Astrocyte
C_920	316.712	826.323	MPA	Inhibitory
C_921	316.81	955.632	1_unsure	Inhibitory
C_922	317.701	934.264	1_unsure	OD Mature 2
C_923	322.939	997.716	PS	Inhibitory
C_924	328.3	881.272	MPA	Endothelial 3
C_925	326.763	915.734	1_unsure	Inhibitory
C_926	328.902	993.538	PS	OD Mature 2
C_927	333.524	978.978	PS	OD Mature 2
C_928	339.918	827.06	MPA	Ambiguous
C_929	340.589	911.522	1_unsure	Ambiguous
C_930	343.587	988.187	PS	Astrocyte
C_931	346.357	862.114	MPA	Inhibitory
C_932	355.948	835.373	MPA	OD Immature 1
C_933	366.696	856.983	MPA	Inhibitory
C_934	367.428	974.57	1_unsure	Ambiguous
C_935	369.214	923.503	1_unsure	Endothelial 1
C_936	369.323	883.736	MPA	Astrocyte
C_937	368.909	1009.52	1_unsure	Inhibitory
C_938	378.397	975.36	1_unsure	Astrocyte
C_939	375.872	910.333	MPA	Astrocyte
C_940	381.391	885.652	MPA	Astrocyte
C_941	381.92	842.23	MPA	Endothelial 1
C_942	383.936	1008.37	1_unsure	OD Mature 2
C_943	390.733	930.215	MPA	Inhibitory
C_944	399.798	991.895	1_unsure	Ambiguous
C_945	400.487	916.36	MPA	Inhibitory
C_946	405.833	824.14	MPA	OD Mature 3
C_947	286.059	885.711	1_unsure	Inhibitory
C_948	293.241	977.63	PS	Inhibitory
C_949	306.223	931.802	1_unsure	Astrocyte
C_950	329.718	956.366	1_unsure	Inhibitory
C_951	344.869	889.14	MPA	Astrocyte
C_952	349.866	936.468	1_unsure	Inhibitory
C_953	388.38	857.148	MPA	OD Mature 1
C_954	390.858	962.114	1_unsure	Inhibitory
C_955	389.72	953.523	1_unsure	Excitatory
C_956	406.661	861.324	MPA	Inhibitory
C_957	275.397	962.869	PS	OD Mature 1
C_958	279.047	841.525	1_unsure	Inhibitory
C_959	280.887	846.473	1_unsure	Inhibitory
C_960	352.687	867.202	MPA	Inhibitory
C_961	345.511	980.524	1_unsure	Inhibitory
C_962	297.149	865.553	1_unsure	Inhibitory
C_963	226.418	749.18	MPA	Endothelial 1
C_964	242.374	773.9	MPA	Ambiguous
C_965	251.248	687.75	MPA	Ambiguous
C_966	250.991	659.767	MPA	Inhibitory
C_967	249.768	681.013	MPA	OD Mature 2
C_968	255.546	785.206	MPA	Excitatory
C_969	261.893	632.368	MPA	Inhibitory
C_970	260.809	748.485	MPA	OD Mature 1
C_971	272.906	630.79	MPA	Inhibitory
C_972	276.034	723.937	MPA	Endothelial 1
C_973	274.154	766.982	MPA	Ambiguous
C_974	287.853	725.863	MPA	Endothelial 1
C_975	286.16	742.621	MPA	Endothelial 1
C_976	288.961	705.569	MPA	OD Mature 2
C_977	290.655	807.561	MPA	Inhibitory
C_978	296.707	652.032	MPA	OD Mature 2
C_979	299.725	765.52	MPA	Inhibitory
C_980	301.41	638.484	MPA	Ambiguous
C_981	307.543	696.597	MPA	Inhibitory
C_982	306.156	786.375	MPA	Inhibitory
C_983	311.775	754.988	MPA	Astrocyte
C_984	318.543	695.195	MPA	Endothelial 1
C_985	321.291	682.733	MPA	Ambiguous
C_986	333.191	803.985	MPA	Inhibitory
C_987	340.894	728.389	MPA	Inhibitory
C_988	346.006	648.69	MPA	OD Mature 2
C_989	351.768	764.617	MPA	Inhibitory
C_990	352.905	720.868	MPA	Astrocyte
C_991	357.297	677.107	MPA	Ambiguous
C_992	361.132	777.258	MPA	Astrocyte
C_993	361.937	795.854	MPA	Inhibitory
C_994	363.112	761.586	MPA	Inhibitory
C_995	365.818	705.48	MPA	Ambiguous
C_996	371.751	626.322	MPA	OD Mature 3
C_997	369.773	712.91	MPA	Ambiguous
C_998	376.646	686.441	MPA	Endothelial 1
C_999	383.17	702.17	MPA	Inhibitory
C_1000	389.127	745.297	MPA	Inhibitory
C_1001	386.198	730.865	MPA	Endothelial 1
C_1002	389.191	636.678	MPA	Astrocyte
C_1003	385.726	649.228	MPA	Inhibitory
C_1004	399.441	628.633	MPA	Astrocyte
C_1005	405.12	804.072	MPA	Excitatory
C_1006	405.178	786.441	MPA	Inhibitory
C_1007	408.932	750.891	MPA	Astrocyte
C_1008	412.601	647.867	MPA	Endothelial 1
C_1009	290.49	765.795	MPA	Inhibitory
C_1010	290.666	688.204	MPA	OD Mature 2
C_1011	328.849	772.202	MPA	Ambiguous
C_1012	366.943	782.325	MPA	Ambiguous
C_1013	370.423	642.409	MPA	Inhibitory
C_1014	228.222	638.082	MPA	OD Mature 1
C_1015	258.846	634.972	MPA	Inhibitory
C_1016	382.35	640.955	MPA	Ambiguous
C_1017	307.759	706.953	MPA	Astrocyte
C_1018	402.033	687.195	MPA	Ambiguous
C_1019	232.471	431.11	MPA	Inhibitory
C_1020	235.879	589.468	MPA	Ambiguous
C_1021	238.026	509.07	MPA	OD Mature 2
C_1022	238.565	528.909	MPA	OD Immature 1
C_1023	241.685	542.637	MPA	Astrocyte
C_1024	248.414	459.834	MPA	OD Mature 2
C_1025	260.066	475.532	MPA	Astrocyte
C_1026	265.79	583.409	MPA	Endothelial 1
C_1027	266.334	511.887	MPA	Astrocyte
C_1028	268.164	469.318	MPA	Ambiguous
C_1029	267.855	545.084	MPA	OD Mature 2
C_1030	273.032	435.315	MPA	Ambiguous
C_1031	276.536	581.088	MPA	Endothelial 3
C_1032	277.37	527.214	MPA	Endothelial 1
C_1033	278.294	458.259	MPA	Microglia
C_1034	287.575	526.449	MPA	Inhibitory
C_1035	289.153	520.436	MPA	Astrocyte
C_1036	288.999	576.666	MPA	Microglia
C_1037	296.753	439.039	MPA	OD Immature 1
C_1038	298.33	471.066	MPA	Ambiguous
C_1039	301.178	495.967	MPA	Inhibitory
C_1040	306.169	429.476	MPA	Inhibitory
C_1041	314.102	542.7	MPA	Inhibitory
C_1042	318.599	432.643	MPA	Endothelial 3
C_1043	331.212	590.558	MPA	Inhibitory
C_1044	327.565	450.967	MPA	Endothelial 3
C_1045	333.52	565.88	MPA	OD Immature 1
C_1046	339.994	611.875	MPA	Astrocyte
C_1047	342.052	457.058	MPA	OD Mature 2
C_1048	348.694	487.373	MPA	Inhibitory
C_1049	350.844	566.915	MPA	Ambiguous
C_1050	357.007	443.181	MPA	Inhibitory
C_1051	361.066	424.99	MPA	Inhibitory
C_1052	370.493	456.03	MPA	Endothelial 1
C_1053	371.869	499.225	MPA	Endothelial 3
C_1054	377.047	562.386	MPA	Ambiguous
C_1055	384.86	440.771	MPA	Astrocyte
C_1056	383.52	537.56	MPA	Astrocyte
C_1057	387.311	552.981	MPA	Endothelial 2
C_1058	387.19	471.694	MPA	Ambiguous
C_1059	397.273	572.343	MPA	Inhibitory
C_1060	393.779	601.881	MPA	OD Immature 1
C_1061	394.866	452.912	MPA	Inhibitory
C_1062	400.902	494.823	MPA	OD Mature 2
C_1063	404.124	596.994	MPA	Inhibitory
C_1064	404.762	583.415	MPA	Inhibitory
C_1065	410.093	550.433	MPA	Inhibitory
C_1066	253.239	423.215	MPA	Endothelial 3
C_1067	288.488	545.321	MPA	OD Mature 1
C_1068	291.022	605.109	MPA	OD Mature 2
C_1069	305.344	573.627	MPA	OD Mature 2
C_1070	328.929	488.366	MPA	OD Mature 2
C_1071	350.076	539.624	MPA	Microglia
C_1072	363.66	469.1	MPA	OD Mature 2
C_1073	385.828	517.317	MPA	Ambiguous
C_1074	410.732	500.751	MPA	Microglia
C_1075	226.477	547.048	MPA	OD Mature 2
C_1076	320.707	549.259	MPA	Inhibitory
C_1077	324.27	602.644	MPA	OD Mature 2
C_1078	338.911	471.53	MPA	OD Mature 2
C_1079	368.017	484.145	MPA	Ambiguous
C_1080	364.647	490.714	MPA	Ambiguous
C_1081	386.366	543.212	MPA	Astrocyte
C_1082	298.136	507.885	MPA	Endothelial 1
C_1083	410.134	455.947	MPA	Inhibitory
C_1084	325.342	472.328	MPA	Astrocyte
C_1085	331.041	473.004	MPA	Astrocyte
C_1086	373.964	595.155	MPA	Inhibitory
C_1087	229.919	311.696	MPA	Inhibitory
C_1088	234.825	227.104	MPA	Inhibitory
C_1089	241.798	256.628	MPA	Inhibitory
C_1090	248.003	328.513	MPA	Inhibitory
C_1091	251.612	236.623	MPA	Inhibitory
C_1092	256.257	311.132	MPA	Astrocyte
C_1093	253.775	266.307	MPA	Ambiguous
C_1094	258.163	356.567	MPA	Ambiguous
C_1095	263.965	261.331	MPA	Astrocyte
C_1096	260.486	294.559	MPA	Ambiguous
C_1097	266.071	229.001	1_unsure	Inhibitory
C_1098	267.408	388.877	MPA	Inhibitory
C_1099	272.905	318.882	MPA	Inhibitory
C_1100	271.452	296.963	MPA	Inhibitory
C_1101	274.281	236.761	1_unsure	Microglia
C_1102	284.604	378.082	MPA	Ambiguous
C_1103	289.443	393.106	MPA	Inhibitory
C_1104	292.101	346.784	MPA	Inhibitory
C_1105	293.522	308.091	MPA	OD Immature 1
C_1106	304.245	233.257	1_unsure	Astrocyte
C_1107	307.078	241.22	1_unsure	Astrocyte
C_1108	308.545	313.26	MPA	Inhibitory
C_1109	311.827	411.437	MPA	Ambiguous
C_1110	312.697	273.657	MPA	Astrocyte
C_1111	315.587	328.399	MPA	Inhibitory
C_1112	320.551	305.766	MPA	Inhibitory
C_1113	319.503	282.979	MPA	Inhibitory
C_1114	320.27	401.225	MPA	Astrocyte
C_1115	325.311	385.099	MPA	Endothelial 1
C_1116	331.503	254.649	1_unsure	Inhibitory
C_1117	329.512	326.712	MPA	Endothelial 1
C_1118	333.348	227.508	1_unsure	Endothelial 1
C_1119	338.404	318.166	MPA	Endothelial 3
C_1120	346.442	346.657	MPA	OD Immature 1
C_1121	344.91	289.864	MPA	Astrocyte
C_1122	346.212	382.716	MPA	Astrocyte
C_1123	350.863	303.273	MPA	Inhibitory
C_1124	359.858	302.435	MPA	Endothelial 1
C_1125	357.364	258.654	1_unsure	Inhibitory
C_1126	366.57	343.427	MPA	Inhibitory
C_1127	378.162	225.694	1_unsure	OD Immature 1
C_1128	379.509	386.052	MPA	Ambiguous
C_1129	379.891	403.913	MPA	Inhibitory
C_1130	388.812	394.122	MPA	Endothelial 1
C_1131	390.151	409.127	MPA	Inhibitory
C_1132	395.107	303.571	MPA	Ambiguous
C_1133	398.084	325.07	MPA	Ambiguous
C_1134	400.499	308.997	MPA	Inhibitory
C_1135	406.274	241.301	1_unsure	Astrocyte
C_1136	403.41	362.186	MPA	Inhibitory
C_1137	407.698	341.143	MPA	Microglia
C_1138	399.99	269.896	1_unsure	Ambiguous
C_1139	233.816	370.136	MPA	Ambiguous
C_1140	239.191	384.547	MPA	Inhibitory
C_1141	246.023	401.998	MPA	OD Mature 3
C_1142	250.524	246.007	MPA	Astrocyte
C_1143	266.949	346.113	MPA	OD Mature 2
C_1144	273.74	330.181	MPA	Astrocyte
C_1145	307.23	272.908	MPA	Ambiguous
C_1146	327.356	269.26	1_unsure	Endothelial 3
C_1147	361.93	376.765	MPA	Astrocyte
C_1148	371.474	241.882	1_unsure	Astrocyte
C_1149	397.502	350.664	MPA	Inhibitory
C_1150	266.071	275.707	MPA	Ambiguous
C_1151	293.863	280.345	MPA	Ambiguous
C_1152	319.022	373.787	MPA	Inhibitory
C_1153	314.643	309.885	MPA	Inhibitory
C_1154	340.163	350.571	MPA	Ambiguous
C_1155	411.029	331.798	MPA	Ambiguous
C_1156	237.118	137.304	1_unsure	Astrocyte
C_1157	235.141	50.555	1_unsure	Microglia
C_1158	237.482	82.4384	1_unsure	Endothelial 1
C_1159	238.962	169.594	1_unsure	Endothelial 1
C_1160	252.837	25.8767	1_unsure	Endothelial 2
C_1161	257.573	32.4265	1_unsure	Endothelial 2
C_1162	263.809	191.545	1_unsure	Ambiguous
C_1163	279.517	205.544	1_unsure	Excitatory
C_1164	283.51	161.709	1_unsure	Excitatory
C_1165	285.681	197.778	1_unsure	Inhibitory
C_1166	302.765	77.4229	1_unsure	Endothelial 2
C_1167	307.957	83.2938	1_unsure	Endothelial 2
C_1168	314.831	88.0581	1_unsure	Endothelial 2
C_1169	317.5	95.2853	1_unsure	Endothelial 2
C_1170	330.441	169.623	1_unsure	Microglia
C_1171	335.901	100.433	1_unsure	Endothelial 2
C_1172	343.648	203.811	1_unsure	OD Mature 1
C_1173	348.414	151.221	1_unsure	Astrocyte
C_1174	354.284	158.251	1_unsure	Astrocyte
C_1175	358.511	118.079	1_unsure	Endothelial 2
C_1176	367.59	133.858	1_unsure	Endothelial 2
C_1177	368.571	182.296	1_unsure	Astrocyte
C_1178	371.743	169.977	1_unsure	Ambiguous
C_1179	376.02	136.305	1_unsure	Endothelial 2
C_1180	378.766	179.714	1_unsure	Pericytes
C_1181	386.432	161.705	1_unsure	Ambiguous
C_1182	395.067	146.676	1_unsure	Ambiguous
C_1183	398.85	168.927	1_unsure	Pericytes
C_1184	399.877	186.133	1_unsure	Astrocyte
C_1185	408.305	193.61	1_unsure	Astrocyte
C_1186	287.85	52.9455	1_unsure	Endothelial 2
C_1187	319.532	106.104	1_unsure	Astrocyte
C_1188	327.487	106.834	1_unsure	Endothelial 2
C_1189	341.614	132.352	1_unsure	Endothelial 2
C_1190	268.015	122.684	1_unsure	Inhibitory
C_1191	270.391	43.6273	1_unsure	Endothelial 3
C_1192	269.795	55.4614	1_unsure	Endothelial 1
C_1193	388.135	174.092	1_unsure	Pericytes
C_1194	394.457	179.275	1_unsure	Pericytes
C_1195	402.117	179.761	1_unsure	Endothelial 2
C_1196	287.292	65.2481	1_unsure	Astrocyte
C_1197	293.009	66.3243	1_unsure	Astrocyte
C_1198	427.517	180.588	1_unsure	Endothelial 2
C_1199	428.349	186.48	1_unsure	Endothelial 2
C_1200	430.428	191.603	1_unsure	Endothelial 2
C_1201	442.142	186.861	1_unsure	Endothelial 2
C_1202	479.431	211.855	1_unsure	Endothelial 2
C_1203	610.409	161.499	1_unsure	Ambiguous
C_1204	440.677	193.49	1_unsure	Endothelial 2
C_1205	459.569	209.464	1_unsure	Astrocyte
C_1206	454.717	198.93	1_unsure	Endothelial 1
C_1207	461.887	201.324	1_unsure	Endothelial 2
C_1208	430.708	345.258	MPA	OD Mature 2
C_1209	432.766	383.105	MPA	Astrocyte
C_1210	437.713	296.811	MPA	Astrocyte
C_1211	438.859	330.731	MPA	Astrocyte
C_1212	440.172	396.613	MPA	Ambiguous
C_1213	448.868	253.194	1_unsure	Endothelial 1
C_1214	455.98	317.087	MPA	Ambiguous
C_1215	458.244	346.395	MPA	Excitatory
C_1216	461.461	390.527	MPA	OD Mature 2
C_1217	466.847	387.259	MPA	OD Mature 2
C_1218	477.105	285.487	1_unsure	Ambiguous
C_1219	478.054	254.484	1_unsure	Inhibitory
C_1220	482.75	309.451	MPA	Ambiguous
C_1221	481.191	341.017	MPA	Inhibitory
C_1222	488.11	282.941	1_unsure	Endothelial 3
C_1223	490.022	311.357	MPA	Ambiguous
C_1224	486.737	404.064	MPA	Ambiguous
C_1225	500.989	340.236	MPA	Excitatory
C_1226	504.367	377.281	MPA	Ambiguous
C_1227	503.644	333.689	MPA	Excitatory
C_1228	505.904	367.486	MPA	Inhibitory
C_1229	515.029	398.503	MPA	Ambiguous
C_1230	520.008	301.206	1_unsure	Inhibitory
C_1231	523.455	224.317	1_unsure	Endothelial 2
C_1232	525.028	319	MPA	Ambiguous
C_1233	527.758	399.393	MPA	Ambiguous
C_1234	528.804	230.544	1_unsure	Endothelial 2
C_1235	534.18	301.125	1_unsure	Inhibitory
C_1236	539.555	226.335	1_unsure	Endothelial 2
C_1237	534.411	392.599	MPA	OD Mature 2
C_1238	540.325	232.877	1_unsure	Endothelial 2
C_1239	542.487	333.681	MPA	Ambiguous
C_1240	546.021	261.093	1_unsure	Microglia
C_1241	547.975	384.798	MPA	Astrocyte
C_1242	548.32	411.111	MPA	Endothelial 1
C_1243	554.168	378.326	MPA	Excitatory
C_1244	557.445	242.018	1_unsure	Endothelial 2
C_1245	558.592	343.722	MPA	Inhibitory
C_1246	561.336	409.413	MPA	Inhibitory
C_1247	563.37	299.011	1_unsure	Inhibitory
C_1248	564.364	247.152	1_unsure	Endothelial 2
C_1249	563.126	373.789	MPA	Excitatory
C_1250	570.637	275.441	VMPO	Astrocyte
C_1251	572.593	234.461	1_unsure	Endothelial 2
C_1252	574.909	339.281	MPA	Microglia
C_1253	582.966	258.953	VMPO	Endothelial 2
C_1254	582.95	347.549	MPA	Astrocyte
C_1255	591.191	268.358	VMPO	Endothelial 2
C_1256	597.282	360.509	1_unsure	Ambiguous
C_1257	597.006	407.928	1_unsure	Endothelial 1
C_1258	598.639	269.15	VMPO	Endothelial 2
C_1259	604.55	305.72	VMPO	Astrocyte
C_1260	606.533	359.737	1_unsure	Endothelial 1
C_1261	604.979	274.879	VMPO	Endothelial 2
C_1262	447.2	363.076	MPA	Astrocyte
C_1263	479.848	367.87	MPA	Inhibitory
C_1264	491.377	273.133	1_unsure	Ambiguous
C_1265	501.569	265.288	1_unsure	Endothelial 1
C_1266	501.026	399.859	MPA	Ambiguous
C_1267	504.476	310.051	MPA	Astrocyte
C_1268	538.524	372.331	MPA	Inhibitory
C_1269	570.435	325.112	1_unsure	OD Mature 1
C_1270	488.814	383.752	MPA	Astrocyte
C_1271	548.402	325.577	MPA	Endothelial 3
C_1272	598.721	401.726	1_unsure	Astrocyte
C_1273	586.066	235.4	1_unsure	Endothelial 2
C_1274	593.813	239.227	VMPO	Ambiguous
C_1275	599.289	233.215	VMPO	Ambiguous
C_1276	607.593	257.918	VMPO	Pericytes
C_1277	426.266	559.577	MPA	OD Mature 2
C_1278	427.883	424.817	MPA	OD Mature 2
C_1279	430.111	462.51	MPA	Inhibitory
C_1280	430.632	489.228	MPA	OD Immature 1
C_1281	433.99	474.975	MPA	Excitatory
C_1282	436.307	577.267	MPA	OD Mature 2
C_1283	448.347	560.825	MPA	Inhibitory
C_1284	451.565	533.718	MPA	Inhibitory
C_1285	453.607	567.006	MPA	Endothelial 1
C_1286	459.72	495.212	MPA	Inhibitory
C_1287	457.519	577.789	MPA	Endothelial 1
C_1288	460.636	451.573	MPA	Inhibitory
C_1289	459.562	442.512	MPA	Inhibitory
C_1290	463.057	574.264	MPA	Endothelial 1
C_1291	467.961	604.272	MPA	Endothelial 1
C_1292	473.914	523.331	MPA	Ambiguous
C_1293	479.009	562.964	MPA	Inhibitory
C_1294	479.768	507.941	MPA	Inhibitory
C_1295	477.807	472.571	MPA	Ambiguous
C_1296	485.679	439.821	MPA	Inhibitory
C_1297	486.373	485.511	MPA	Inhibitory
C_1298	498.322	599.884	MPA	Astrocyte
C_1299	500.294	560.008	MPA	Astrocyte
C_1300	504.954	604.162	MPA	Excitatory
C_1301	507.616	451.083	MPA	Inhibitory
C_1302	513.746	461.277	MPA	Inhibitory
C_1303	511.379	525.27	MPA	Inhibitory
C_1304	513.297	477.265	MPA	Inhibitory
C_1305	525.108	587.707	MPA	OD Mature 2
C_1306	535.467	457.961	MPA	Excitatory
C_1307	534.426	592.179	MPA	Inhibitory
C_1308	535.293	470.147	MPA	Inhibitory
C_1309	534.735	566.612	MPA	Inhibitory
C_1310	538.433	486.06	MPA	Inhibitory
C_1311	549.255	561.146	MPA	OD Mature 1
C_1312	550.87	484.2	MPA	Excitatory
C_1313	553.516	596.923	MPA	Inhibitory
C_1314	552.709	504.592	MPA	OD Mature 2
C_1315	556.904	463.539	MPA	Ambiguous
C_1316	559.33	564.234	MPA	OD Mature 2
C_1317	556.188	583.413	MPA	Inhibitory
C_1318	563.866	515.097	MPA	Inhibitory
C_1319	567.7	603.57	MPA	Inhibitory
C_1320	574.287	475.618	MPA	Inhibitory
C_1321	588.521	524.559	MPA	Inhibitory
C_1322	579.809	491.046	MPA	Astrocyte
C_1323	590.583	547.098	MPA	OD Immature 1
C_1324	590.46	603.505	MPA	Ambiguous
C_1325	591.718	480.033	MPA	Ambiguous
C_1326	598.064	455.034	1_unsure	Ambiguous
C_1327	597.83	595.431	MPA	Endothelial 1
C_1328	606.681	584.581	MPA	Excitatory
C_1329	608.891	447.006	1_unsure	Ambiguous
C_1330	442.764	432.026	MPA	Ambiguous
C_1331	449.159	473.885	MPA	Inhibitory
C_1332	502.777	470.622	MPA	Astrocyte
C_1333	574.889	424.3	MPA	Astrocyte
C_1334	605.694	559.921	MPA	Inhibitory
C_1335	613.014	435.961	1_unsure	Endothelial 3
C_1336	498.214	541.754	MPA	Inhibitory
C_1337	508.079	427.849	MPA	Ambiguous
C_1338	537.24	544.933	MPA	OD Immature 1
C_1339	534.798	503.775	MPA	Ambiguous
C_1340	544.783	502.443	MPA	Endothelial 1
C_1341	560.634	597.09	MPA	OD Immature 1
C_1342	564.699	580.74	MPA	Astrocyte
C_1343	580.46	431.954	MPA	Astrocyte
C_1344	505.892	514.586	MPA	Inhibitory
C_1345	591.661	458.87	MPA	Ambiguous
C_1346	597.934	429.004	1_unsure	Ambiguous
C_1347	575.168	438.309	MPA	Inhibitory
C_1348	433.864	722.821	MPA	Ambiguous
C_1349	435.037	787.21	MPA	Endothelial 3
C_1350	433.281	681.083	MPA	Inhibitory
C_1351	436.793	628.079	MPA	Endothelial 3
C_1352	449.961	665.184	MPA	Ambiguous
C_1353	457.756	639.876	MPA	Ambiguous
C_1354	472.815	780.235	MPA	Inhibitory
C_1355	471.551	807.84	MPA	Inhibitory
C_1356	472.146	712.237	MPA	Endothelial 1
C_1357	480.205	662.65	MPA	Ambiguous
C_1358	486.224	743.717	MPA	Ambiguous
C_1359	485.855	800.609	MPA	Astrocyte
C_1360	496.905	627.826	MPA	Ambiguous
C_1361	498.984	677.621	MPA	OD Mature 2
C_1362	501.289	666.535	MPA	Endothelial 1
C_1363	507.381	735.219	MPA	Inhibitory
C_1364	517.513	671.595	MPA	Astrocyte
C_1365	518.661	646.598	MPA	Inhibitory
C_1366	519.615	794.198	MPA	Endothelial 1
C_1367	525.429	780.803	MPA	Astrocyte
C_1368	527.588	692.314	MPA	Astrocyte
C_1369	533.532	789.865	MPA	Inhibitory
C_1370	539.073	727.223	MPA	OD Mature 1
C_1371	538.417	749.419	MPA	Excitatory
C_1372	553.6	667.552	MPA	Inhibitory
C_1373	546.282	705.121	MPA	OD Mature 2
C_1374	557.011	781.125	MPA	Ambiguous
C_1375	558.538	638.891	MPA	Ambiguous
C_1376	557.826	755.831	MPA	Inhibitory
C_1377	557.447	797.889	MPA	Endothelial 3
C_1378	560.426	715.379	MPA	OD Mature 2
C_1379	561.541	772.66	MPA	Endothelial 1
C_1380	569.183	660.65	MPA	Ambiguous
C_1381	575.962	797.51	MPA	Pericytes
C_1382	584.086	789.198	MPA	Inhibitory
C_1383	578.458	752.337	MPA	Inhibitory
C_1384	585.033	727.722	MPA	Inhibitory
C_1385	586.573	697.626	MPA	Ambiguous
C_1386	587.552	756.887	MPA	Ambiguous
C_1387	596.385	737.472	MPA	Endothelial 3
C_1388	602.25	677.15	MPA	Inhibitory
C_1389	610.946	726.568	MPA	Inhibitory
C_1390	608.408	707.154	MPA	Inhibitory
C_1391	433.823	697.534	MPA	Inhibitory
C_1392	448.283	733.897	MPA	Ambiguous
C_1393	470.583	688.258	MPA	Astrocyte
C_1394	478.3	770.543	MPA	Inhibitory
C_1395	490.717	721.426	MPA	Ambiguous
C_1396	510.948	714.319	MPA	Inhibitory
C_1397	514.831	759.306	MPA	OD Mature 2
C_1398	530.72	762.923	MPA	Ambiguous
C_1399	560.78	735.435	MPA	Inhibitory
C_1400	601.829	748.616	MPA	Inhibitory
C_1401	605.511	796.815	MPA	Endothelial 3
C_1402	607.892	638.243	MPA	OD Immature 1
C_1403	509.641	660.766	MPA	Inhibitory
C_1404	585.228	647.539	MPA	Excitatory
C_1405	432.936	793.72	MPA	Astrocyte
C_1406	438.366	799.624	MPA	Endothelial 2
C_1407	506.95	805.108	MPA	Inhibitory
C_1408	560.636	701.893	MPA	Inhibitory
C_1409	427.459	995.739	1_unsure	Inhibitory
C_1410	426.872	982.057	MPA	Astrocyte
C_1411	435.893	857.871	MPA	Inhibitory
C_1412	434.604	847.622	MPA	Ambiguous
C_1413	451.909	871.665	MPA	Inhibitory
C_1414	457.486	889.295	MPA	Endothelial 3
C_1415	458.412	968.908	MPA	Inhibitory
C_1416	458.405	877.203	MPA	OD Mature 2
C_1417	459.806	992.914	MPA	OD Mature 1
C_1418	459.894	831.982	MPA	Endothelial 3
C_1419	463.34	911.079	MPA	Inhibitory
C_1420	465.865	852.847	MPA	Inhibitory
C_1421	467.323	1001.08	MPA	OD Mature 2
C_1422	469.587	932.631	MPA	Ambiguous
C_1423	476.147	911.411	MPA	Endothelial 1
C_1424	491.158	946.459	MPA	Endothelial 2
C_1425	496.769	1006.01	MPA	Excitatory
C_1426	495.991	984.195	MPA	Inhibitory
C_1427	494.775	887.897	MPA	Microglia
C_1428	496.806	901.65	MPA	Inhibitory
C_1429	492.424	926.164	MPA	Excitatory
C_1430	502.397	872.762	MPA	Inhibitory
C_1431	506.968	969.052	MPA	Ambiguous
C_1432	506.398	934.106	MPA	Ambiguous
C_1433	518.915	923.662	MPA	Endothelial 3
C_1434	533.597	943.256	MPA	Excitatory
C_1435	537.446	839.128	MPA	Inhibitory
C_1436	536.897	846.158	MPA	Inhibitory
C_1437	535.161	988.299	MPA	Excitatory
C_1438	540.422	893.268	MPA	Ambiguous
C_1439	549.558	870.152	MPA	Inhibitory
C_1440	551.974	1004.9	SHy	Excitatory
C_1441	556.944	897.624	MPA	Inhibitory
C_1442	552.314	963.38	MPA	Inhibitory
C_1443	556.096	934.065	MPA	Excitatory
C_1444	563.847	1005.91	SHy	Inhibitory
C_1445	566.599	860.742	MPA	Astrocyte
C_1446	570.697	937.841	MPA	Inhibitory
C_1447	580.703	853.743	MPA	Inhibitory
C_1448	580.374	965.776	SHy	OD Mature 2
C_1449	582.807	829.578	MPA	Ambiguous
C_1450	589.114	943.154	1_unsure	Ambiguous
C_1451	589.329	926.316	MPA	OD Mature 2
C_1452	593.527	980.945	SHy	Endothelial 3
C_1453	595.319	844.963	MPA	Astrocyte
C_1454	610.84	845.923	MPA	Inhibitory
C_1455	612.391	860.187	MPA	Inhibitory
C_1456	485.668	850.667	MPA	Astrocyte
C_1457	511.853	874.084	MPA	OD Immature 1
C_1458	532.688	862.175	MPA	Inhibitory
C_1459	542.953	900.163	MPA	Astrocyte
C_1460	562.118	851.67	MPA	Inhibitory
C_1461	571.434	882.513	MPA	Inhibitory
C_1462	569.358	930.386	MPA	Inhibitory
C_1463	584.002	1007.7	SHy	Astrocyte
C_1464	583.733	886.693	MPA	Ambiguous
C_1465	491.207	827.502	MPA	Inhibitory
C_1466	495.046	848.484	MPA	Astrocyte
C_1467	503.156	960.09	MPA	Astrocyte
C_1468	525.592	835.949	MPA	Inhibitory
C_1469	530.143	954.106	MPA	Inhibitory
C_1470	533.546	996.579	MPA	Inhibitory
C_1471	571.616	966.476	1_unsure	Astrocyte
C_1472	582.092	914.393	MPA	Ambiguous
C_1473	426.608	1110.97	1_unsure	Endothelial 3
C_1474	434.769	1116.27	1_unsure	Ambiguous
C_1475	446.953	1047.17	1_unsure	Inhibitory
C_1476	444.553	1202.11	1_unsure	OD Mature 2
C_1477	446.345	1167.61	1_unsure	Inhibitory
C_1478	446.647	1105.63	1_unsure	Ambiguous
C_1479	448.73	1080.14	1_unsure	Ambiguous
C_1480	451.722	1086.07	1_unsure	Ambiguous
C_1481	454.049	1142.29	1_unsure	Ambiguous
C_1482	454.168	1205.52	1_unsure	Inhibitory
C_1483	460.785	1058.84	1_unsure	Ambiguous
C_1484	472.704	1146.67	1_unsure	Inhibitory
C_1485	478.315	1164.17	1_unsure	Astrocyte
C_1486	482.799	1109.58	1_unsure	Inhibitory
C_1487	488.881	1102.06	1_unsure	Inhibitory
C_1488	490.712	1125.48	1_unsure	Ambiguous
C_1489	493.665	1205.91	1_unsure	Inhibitory
C_1490	498.558	1166.08	1_unsure	Inhibitory
C_1491	498.729	1030.76	1_unsure	Ambiguous
C_1492	511.778	1094.93	SHy	Ambiguous
C_1493	515.144	1042.37	1_unsure	Inhibitory
C_1494	517.331	1191.01	SHy	Astrocyte
C_1495	515.395	1154.96	SHy	OD Immature 1
C_1496	525.373	1155.52	SHy	Inhibitory
C_1497	525.972	1206.38	SHy	Inhibitory
C_1498	531.304	1106.33	SHy	Inhibitory
C_1499	531.795	1087.99	SHy	Astrocyte
C_1500	542.847	1074.46	SHy	Inhibitory
C_1501	544.758	1174.8	SHy	OD Mature 2
C_1502	545.626	1065.74	SHy	Ambiguous
C_1503	559.382	1051.47	SHy	Microglia
C_1504	560.624	1183	SHy	OD Immature 1
C_1505	563.213	1197.91	SHy	OD Mature 2
C_1506	565.021	1089.7	SHy	Ambiguous
C_1507	564.115	1190.56	SHy	Astrocyte
C_1508	575.355	1120.22	SHy	Endothelial 1
C_1509	580.897	1049.53	SHy	Excitatory
C_1510	582.34	1174.31	SHy	Excitatory
C_1511	587.186	1145.76	SHy	Ambiguous
C_1512	587.123	1029.61	SHy	Inhibitory
C_1513	591.471	1126.75	SHy	Inhibitory
C_1514	597.636	1156.15	SHy	Excitatory
C_1515	598.546	1179.08	SHy	Excitatory
C_1516	601.179	1086.84	SHy	Inhibitory
C_1517	603.95	1191.24	SHy	Inhibitory
C_1518	601.922	1070.22	SHy	Inhibitory
C_1519	608.424	1156.44	SHy	Inhibitory
C_1520	610.904	1147.97	SHy	OD Mature 2
C_1521	430.156	1136.53	1_unsure	Ambiguous
C_1522	479.184	1029.03	1_unsure	Inhibitory
C_1523	559.037	1147.52	SHy	OD Mature 2
C_1524	577.639	1103.82	SHy	Inhibitory
C_1525	447.101	1160	1_unsure	Astrocyte
C_1526	587.268	1084.28	SHy	Endothelial 1
C_1527	588.78	1115.03	SHy	Microglia
C_1528	596.132	1133.62	SHy	OD Mature 2
C_1529	492.579	1069.78	1_unsure	Inhibitory
C_1530	489.534	1116.73	1_unsure	OD Immature 1
C_1531	525.023	1081.22	SHy	Inhibitory
C_1532	602.226	1173.59	SHy	OD Mature 2
C_1533	611.969	1098.93	SHy	Inhibitory
C_1534	429.559	1225.96	1_unsure	Astrocyte
C_1535	429.791	1398.4	ACA	OD Mature 1
C_1536	435.942	1297.62	1_unsure	OD Mature 2
C_1537	437.228	1395.95	ACA	OD Mature 2
C_1538	442.893	1284.53	1_unsure	OD Mature 2
C_1539	446.94	1348.64	1_unsure	Inhibitory
C_1540	447.75	1237.45	1_unsure	Inhibitory
C_1541	457.522	1247.63	1_unsure	Microglia
C_1542	463.942	1318.25	1_unsure	Inhibitory
C_1543	468.663	1365.03	1_unsure	Endothelial 1
C_1544	485.317	1254.79	1_unsure	Endothelial 1
C_1545	490.602	1361.65	1_unsure	OD Mature 2
C_1546	494.627	1234.68	1_unsure	OD Mature 2
C_1547	497.676	1348.33	1_unsure	Ambiguous
C_1548	502.164	1257.57	1_unsure	Inhibitory
C_1549	504.829	1396.85	1_unsure	OD Mature 4
C_1550	503.348	1337.25	1_unsure	Inhibitory
C_1551	507.293	1390.67	1_unsure	Endothelial 1
C_1552	509.222	1315.36	1_unsure	Excitatory
C_1553	510.752	1295.75	1_unsure	Endothelial 1
C_1554	515.952	1346.82	1_unsure	Inhibitory
C_1555	516.436	1321.79	1_unsure	Astrocyte
C_1556	522.301	1335.58	1_unsure	Excitatory
C_1557	523.411	1299.28	1_unsure	Ambiguous
C_1558	527.065	1272.05	SHy	Excitatory
C_1559	527.225	1246.96	SHy	Astrocyte
C_1560	535.047	1287.33	SHy	Inhibitory
C_1561	538.418	1393.15	1_unsure	Ambiguous
C_1562	541.862	1345.76	1_unsure	Inhibitory
C_1563	546.453	1406.86	1_unsure	Astrocyte
C_1564	549.362	1262.62	SHy	Inhibitory
C_1565	550.978	1287.13	SHy	Microglia
C_1566	555.009	1324.49	SHy	Excitatory
C_1567	560.217	1319.59	SHy	Excitatory
C_1568	566.711	1239.71	SHy	Ambiguous
C_1569	564.207	1361.62	1_unsure	Inhibitory
C_1570	566.913	1334.2	SHy	OD Mature 2
C_1571	574.135	1283.88	SHy	Inhibitory
C_1572	582.537	1386.84	1_unsure	OD Mature 2
C_1573	580.923	1267.64	SHy	Inhibitory
C_1574	586.708	1364.48	SHy	Astrocyte
C_1575	592.357	1325.4	SHy	Inhibitory
C_1576	595.265	1344.92	SHy	Inhibitory
C_1577	600.282	1278.77	SHy	Inhibitory
C_1578	611.163	1313.09	SHy	Inhibitory
C_1579	610.079	1286.11	SHy	Inhibitory
C_1580	472.36	1288.37	1_unsure	OD Mature 1
C_1581	503.656	1299.93	1_unsure	Ambiguous
C_1582	521.454	1250.61	SHy	Astrocyte
C_1583	572.577	1302.16	SHy	Inhibitory
C_1584	576.54	1244.77	SHy	Endothelial 1
C_1585	600.809	1384.75	1_unsure	Inhibitory
C_1586	609.939	1230.82	SHy	OD Mature 3
C_1587	434.668	1265.26	1_unsure	Astrocyte
C_1588	470.688	1301.22	1_unsure	Astrocyte
C_1589	498.812	1360.62	1_unsure	Ambiguous
C_1590	604.984	1302.5	SHy	Astrocyte
C_1591	510.491	1353.2	1_unsure	Ambiguous
C_1592	604.145	1248.98	SHy	Inhibitory
C_1593	498.476	1265.32	1_unsure	Inhibitory
C_1594	534.196	1238.94	SHy	Astrocyte
C_1595	540.852	1243.8	SHy	Inhibitory
C_1596	589.535	1265.06	SHy	Inhibitory
C_1597	440.345	1588.68	ACA	OD Mature 2
C_1598	440.536	1460.5	ACA	Microglia
C_1599	443.4	1480.25	ACA	OD Mature 2
C_1600	446.112	1485.86	ACA	OD Mature 2
C_1601	454.213	1543.48	ACA	OD Mature 1
C_1602	454.551	1455.27	ACA	OD Mature 2
C_1603	454.125	1507.28	ACA	Endothelial 1
C_1604	453.269	1516.25	ACA	Ambiguous
C_1605	458.62	1580.53	ACA	Endothelial 1
C_1606	465.718	1522.91	ACA	Ambiguous
C_1607	468.696	1552.98	ACA	Ambiguous
C_1608	470.331	1446.93	ACA	Ambiguous
C_1609	477.562	1572.19	ACA	OD Mature 1
C_1610	477.613	1497.74	ACA	OD Mature 2
C_1611	476.775	1537.85	ACA	OD Mature 2
C_1612	483.26	1544.04	ACA	OD Mature 1
C_1613	487.461	1445.37	ACA	OD Mature 2
C_1614	497.739	1586.74	ACA	OD Mature 1
C_1615	498.466	1509.75	ACA	OD Mature 2
C_1616	499.7	1534.51	ACA	OD Mature 2
C_1617	504.328	1429.21	ACA	Microglia
C_1618	504.759	1438.85	ACA	OD Mature 2
C_1619	514.023	1524.38	ACA	OD Mature 2
C_1620	517.799	1458.91	ACA	OD Mature 2
C_1621	523.067	1461.78	ACA	Ambiguous
C_1622	531.878	1489.15	ACA	OD Mature 1
C_1623	531.757	1429.59	ACA	OD Mature 1
C_1624	546.216	1537.65	ACA	OD Mature 2
C_1625	553.768	1507.63	ACA	OD Mature 2
C_1626	551.7	1606.17	ACA	Ambiguous
C_1627	553.714	1531.49	ACA	OD Mature 2
C_1628	558.788	1539.77	ACA	OD Mature 2
C_1629	560.738	1458.96	ACA	OD Mature 2
C_1630	573.735	1453.93	ACA	OD Mature 2
C_1631	579.972	1494.49	ACA	OD Mature 2
C_1632	582.932	1556.49	ACA	OD Mature 2
C_1633	587.946	1429.14	1_unsure	Ambiguous
C_1634	587.104	1522.28	ACA	OD Mature 1
C_1635	587.616	1489.21	ACA	OD Mature 2
C_1636	608.462	1464.96	ACA	Endothelial 3
C_1637	607.46	1540.1	ACA	OD Mature 2
C_1638	610.88	1471.73	ACA	OD Mature 2
C_1639	612.216	1429.26	1_unsure	Astrocyte
C_1640	436.127	1578.59	ACA	OD Mature 2
C_1641	445.818	1578.56	ACA	OD Mature 2
C_1642	454.589	1486.58	ACA	OD Mature 2
C_1643	500.978	1490.11	ACA	OD Mature 1
C_1644	519.154	1530.83	ACA	OD Mature 2
C_1645	536.908	1573.31	ACA	OD Mature 2
C_1646	609.431	1526.55	ACA	OD Mature 1
C_1647	515.07	1497.09	ACA	OD Mature 1
C_1648	529.836	1463.93	ACA	OD Mature 2
C_1649	567.093	1540.58	ACA	OD Mature 2
C_1650	579.403	1466.76	ACA	OD Mature 2
C_1651	577.583	1508.9	ACA	OD Mature 2
C_1652	495.177	1425.43	ACA	OD Mature 2
C_1653	524.265	1551.13	ACA	Ambiguous
C_1654	591.431	1466.53	ACA	Endothelial 3
C_1655	600.659	1468.8	ACA	Ambiguous
C_1656	488.136	1430.28	ACA	OD Mature 3
C_1657	428.889	1783	1_unsure	Endothelial 1
C_1658	433.563	1690.66	ACA	OD Mature 2
C_1659	430.891	1638.29	ACA	Endothelial 1
C_1660	436.081	1781.18	1_unsure	Endothelial 1
C_1661	442.277	1686.8	ACA	OD Mature 1
C_1662	447.798	1750.4	1_unsure	Endothelial 1
C_1663	444.981	1779.96	1_unsure	Excitatory
C_1664	451.23	1731.2	ACA	OD Mature 1
C_1665	461.496	1648.67	ACA	OD Mature 1
C_1666	467.784	1649.37	ACA	OD Mature 1
C_1667	467.09	1626.41	ACA	OD Mature 2
C_1668	470.881	1806.37	1_unsure	OD Mature 2
C_1669	472.769	1797.42	1_unsure	Ambiguous
C_1670	471.555	1774.57	1_unsure	Ambiguous
C_1671	476.853	1763.81	1_unsure	Astrocyte
C_1672	490.037	1772.7	1_unsure	Excitatory
C_1673	486.925	1744.77	ACA	OD Mature 2
C_1674	492.35	1717.95	ACA	OD Mature 2
C_1675	506.191	1776.39	1_unsure	Excitatory
C_1676	507.372	1689.15	ACA	Ambiguous
C_1677	511.526	1741.74	ACA	Ambiguous
C_1678	510.234	1640.39	ACA	OD Mature 2
C_1679	515.698	1777.09	1_unsure	Excitatory
C_1680	517.235	1691.81	ACA	Ambiguous
C_1681	523.797	1654.67	ACA	OD Mature 4
C_1682	522.456	1697.7	ACA	Ambiguous
C_1683	530.059	1702.34	ACA	Excitatory
C_1684	532.91	1647.16	ACA	OD Mature 4
C_1685	534.63	1792.03	1_unsure	OD Mature 2
C_1686	544.749	1707.82	ACA	OD Mature 2
C_1687	542.495	1761.06	ACA	OD Mature 1
C_1688	542.538	1779.98	1_unsure	Astrocyte
C_1689	549.642	1782.79	1_unsure	Endothelial 1
C_1690	559.093	1686.93	ACA	OD Mature 2
C_1691	563.162	1712.96	ACA	Ambiguous
C_1692	563.129	1782.45	1_unsure	Astrocyte
C_1693	572.962	1782.54	1_unsure	Ambiguous
C_1694	584.93	1756.81	ACA	Ambiguous
C_1695	587.796	1633.71	ACA	OD Mature 2
C_1696	590.5	1655.66	ACA	OD Mature 1
C_1697	594.94	1792.32	1_unsure	OD Mature 2
C_1698	593.379	1785.7	1_unsure	Astrocyte
C_1699	596.513	1677.78	ACA	Endothelial 1
C_1700	602.206	1795.56	1_unsure	Endothelial 1
C_1701	611.244	1808.89	1_unsure	OD Mature 2
C_1702	438.244	1793.6	1_unsure	Astrocyte
C_1703	530.365	1778.99	1_unsure	Excitatory
C_1704	540.107	1655.1	ACA	OD Mature 2
C_1705	546.488	1648.9	ACA	OD Mature 2
C_1706	555.105	1648.49	ACA	Ambiguous
C_1707	562.18	1762.36	ACA	OD Mature 2
C_1708	568.371	1805.5	1_unsure	OD Mature 2
C_1709	486.39	1652.59	ACA	OD Mature 1
C_1710	558.329	1804.41	1_unsure	OD Mature 2
C_1711	533.297	1655.35	ACA	OD Mature 4
C_1712	537.318	1628.63	ACA	OD Mature 2
C_1713	596.794	1633.35	ACA	OD Mature 2
C_1714	604.585	1630.51	ACA	OD Mature 2
C_1715	628.922	1804.84	1_unsure	Excitatory
C_1716	634.821	1763.44	ACA	OD Mature 2
C_1717	638.929	1776.31	ACA	Ambiguous
C_1718	639.805	1718.2	ACA	OD Mature 1
C_1719	648.331	1698.7	ACA	Endothelial 1
C_1720	651.173	1630.67	ACA	OD Mature 1
C_1721	658.379	1738.7	ACA	Ambiguous
C_1722	672.845	1670.36	ACA	OD Mature 1
C_1723	676.147	1717.24	ACA	OD Mature 2
C_1724	676.412	1680.3	ACA	OD Mature 2
C_1725	677.344	1766.79	ACA	OD Mature 2
C_1726	682.897	1721.05	ACA	OD Mature 2
C_1727	685.045	1790.33	1_unsure	OD Mature 2
C_1728	685.651	1641.95	ACA	OD Mature 1
C_1729	688	1765.28	ACA	OD Mature 2
C_1730	695.597	1719.37	ACA	OD Mature 2
C_1731	698.439	1633.03	ACA	OD Mature 2
C_1732	702.075	1776.2	1_unsure	Endothelial 1
C_1733	707.142	1670.88	ACA	OD Mature 2
C_1734	710.443	1788.66	1_unsure	Inhibitory
C_1735	712.749	1780.05	1_unsure	Inhibitory
C_1736	720.43	1636.84	ACA	OD Mature 2
C_1737	721.159	1796.9	1_unsure	OD Immature 1
C_1738	723.338	1777.14	1_unsure	OD Mature 2
C_1739	727.761	1716.33	ACA	OD Mature 2
C_1740	736.96	1781.03	1_unsure	Inhibitory
C_1741	744.124	1764.81	1_unsure	Inhibitory
C_1742	748.344	1810.82	1_unsure	Endothelial 3
C_1743	749.253	1722.23	ACA	OD Mature 2
C_1744	764.17	1627.32	ACA	OD Mature 2
C_1745	764.439	1698.37	ACA	OD Mature 1
C_1746	770.352	1720.03	ACA	OD Mature 2
C_1747	770.672	1730.19	ACA	OD Mature 2
C_1748	778.799	1781.5	1_unsure	Astrocyte
C_1749	779.907	1802.13	1_unsure	Excitatory
C_1750	783.808	1728.62	1_unsure	OD Mature 4
C_1751	790.87	1768.17	1_unsure	Endothelial 1
C_1752	793.593	1685.49	1_unsure	Microglia
C_1753	799.316	1772.06	1_unsure	Ambiguous
C_1754	800.849	1692.43	1_unsure	OD Mature 2
C_1755	808.422	1652.23	1_unsure	OD Mature 1
C_1756	691.567	1669.19	ACA	OD Mature 2
C_1757	697.234	1669.44	ACA	Microglia
C_1758	743.273	1670.94	ACA	OD Mature 2
C_1759	743.335	1626.42	ACA	OD Mature 2
C_1760	752.174	1627.07	ACA	OD Mature 2
C_1761	751.963	1698.76	ACA	OD Mature 2
C_1762	802.77	1729.67	1_unsure	OD Mature 2
C_1763	628.719	1666.03	ACA	OD Mature 4
C_1764	647.073	1807.73	1_unsure	Excitatory
C_1765	663.533	1780.37	ACA	OD Mature 1
C_1766	689.909	1736.99	ACA	Ambiguous
C_1767	721.252	1670.09	ACA	Ambiguous
C_1768	738.176	1720.72	ACA	Endothelial 3
C_1769	756.342	1766.17	1_unsure	Ambiguous
C_1770	769.787	1796.78	1_unsure	Excitatory
C_1771	793.883	1781.9	1_unsure	Endothelial 1
C_1772	674.788	1808.09	1_unsure	Ambiguous
C_1773	712.676	1653.06	ACA	OD Mature 2
C_1774	779.004	1698.55	ACA	OD Mature 2
C_1775	702.883	1760.9	ACA	OD Mature 2
C_1776	736.523	1699.81	ACA	OD Mature 1
C_1777	624.249	1463.51	ACA	Microglia
C_1778	629.909	1467.12	ACA	OD Mature 2
C_1779	638.973	1542.6	ACA	OD Mature 1
C_1780	643.906	1514.62	ACA	OD Mature 2
C_1781	644.52	1546.84	ACA	OD Mature 1
C_1782	649.64	1471.41	ACA	Microglia
C_1783	654.521	1457.39	ACA	OD Mature 2
C_1784	654.181	1434.51	1_unsure	Astrocyte
C_1785	660.881	1610.4	ACA	OD Mature 1
C_1786	665.068	1578.46	ACA	Microglia
C_1787	670.303	1471.21	1_unsure	OD Mature 2
C_1788	673.9	1478.7	ACA	OD Immature 1
C_1789	679.794	1527.61	ACA	OD Mature 2
C_1790	684.266	1591.64	ACA	OD Mature 1
C_1791	684.442	1551.38	ACA	OD Mature 2
C_1792	689.767	1457.87	1_unsure	Inhibitory
C_1793	702.719	1480.3	1_unsure	Inhibitory
C_1794	712.516	1542.89	ACA	Microglia
C_1795	708.26	1472.53	1_unsure	Endothelial 1
C_1796	707.801	1427	1_unsure	Inhibitory
C_1797	714.117	1496.17	1_unsure	Endothelial 1
C_1798	717.386	1428.19	1_unsure	Inhibitory
C_1799	725.489	1512.46	1_unsure	OD Immature 1
C_1800	728.429	1549.22	ACA	Endothelial 3
C_1801	731.812	1460.43	1_unsure	Ambiguous
C_1802	735.258	1487.27	1_unsure	Endothelial 1
C_1803	735.924	1510.07	1_unsure	Inhibitory
C_1804	737.462	1432.29	1_unsure	Microglia
C_1805	741.91	1469.95	1_unsure	Inhibitory
C_1806	748.215	1443.37	1_unsure	Excitatory
C_1807	747.842	1503.68	1_unsure	Inhibitory
C_1808	762.822	1468.72	1_unsure	Astrocyte
C_1809	766.302	1607.78	ACA	OD Mature 2
C_1810	765.623	1486.23	1_unsure	Inhibitory
C_1811	770.058	1533.77	1_unsure	OD Mature 2
C_1812	770.058	1497.57	1_unsure	Inhibitory
C_1813	778.279	1566.73	1_unsure	OD Mature 1
C_1814	779.284	1541.55	1_unsure	Inhibitory
C_1815	782.784	1565.69	1_unsure	Endothelial 1
C_1816	784.8	1501.48	1_unsure	OD Mature 2
C_1817	785.036	1493.75	1_unsure	Microglia
C_1818	793.294	1452.41	1_unsure	Astrocyte
C_1819	797.603	1554.89	1_unsure	OD Mature 2
C_1820	799.797	1429.42	1_unsure	Inhibitory
C_1821	799.854	1481.5	1_unsure	Endothelial 3
C_1822	799.574	1542.13	1_unsure	Ambiguous
C_1823	799.144	1609.05	1_unsure	OD Mature 2
C_1824	805.194	1519.06	1_unsure	Excitatory
C_1825	802.632	1583.07	1_unsure	OD Mature 2
C_1826	805.632	1482.56	1_unsure	Endothelial 1
C_1827	807.305	1593.37	1_unsure	Ambiguous
C_1828	689.118	1500.34	ACA	OD Mature 2
C_1829	720.153	1604.7	ACA	OD Mature 2
C_1830	726.936	1606.63	ACA	OD Mature 2
C_1831	736.771	1605.23	ACA	Endothelial 1
C_1832	746.974	1592.64	ACA	OD Mature 4
C_1833	776.516	1609.81	ACA	OD Mature 1
C_1834	695.966	1521.98	ACA	OD Mature 2
C_1835	752.036	1435.1	1_unsure	Inhibitory
C_1836	753.734	1560.32	ACA	Ambiguous
C_1837	675.199	1565.18	ACA	OD Mature 2
C_1838	626.29	1287.96	SHy	Excitatory
C_1839	630.782	1257.45	SHy	Ambiguous
C_1840	635.198	1231.68	SHy	OD Immature 1
C_1841	636.303	1382.06	SHy	Inhibitory
C_1842	637.177	1297.04	SHy	Inhibitory
C_1843	640.114	1311.44	SHy	Ambiguous
C_1844	641.307	1328.41	SHy	Inhibitory
C_1845	642.97	1282.14	SHy	Inhibitory
C_1846	644.535	1342.4	SHy	Inhibitory
C_1847	643.951	1405.37	1_unsure	Astrocyte
C_1848	646.689	1317.98	SHy	Inhibitory
C_1849	645.662	1260.16	SHy	Inhibitory
C_1850	651.908	1234.11	SHy	OD Mature 2
C_1851	652.02	1282.68	SHy	Excitatory
C_1852	652.479	1267.99	SHy	Excitatory
C_1853	655.006	1315.85	SHy	Ambiguous
C_1854	653.492	1292.74	SHy	OD Mature 3
C_1855	659.353	1359.15	SHy	Astrocyte
C_1856	657.928	1241.53	SHy	Inhibitory
C_1857	662.576	1334.55	SHy	Excitatory
C_1858	669.295	1378.1	SHy	Inhibitory
C_1859	667.036	1401.1	1_unsure	Inhibitory
C_1860	670.076	1222.72	SHy	Astrocyte
C_1861	671.361	1275.1	SHy	Inhibitory
C_1862	673.66	1289.2	SHy	OD Immature 1
C_1863	675.288	1248.26	SHy	Astrocyte
C_1864	682.201	1406.06	1_unsure	Inhibitory
C_1865	680.371	1386.64	SHy	Inhibitory
C_1866	683.258	1254.88	SHy	Ambiguous
C_1867	685.139	1400.16	1_unsure	OD Immature 2
C_1868	687.119	1285.07	SHy	Endothelial 1
C_1869	688.421	1341.06	SHy	Ambiguous
C_1870	692.448	1327.52	SHy	Inhibitory
C_1871	694.17	1369.85	SHy	Ambiguous
C_1872	697.635	1403.62	1_unsure	Inhibitory
C_1873	696.563	1385.88	1_unsure	Inhibitory
C_1874	706.428	1265.93	SHy	Excitatory
C_1875	708.541	1235.96	SHy	Excitatory
C_1876	711.285	1369.55	1_unsure	Inhibitory
C_1877	717.196	1330.94	1_unsure	Ambiguous
C_1878	716.6	1365.61	1_unsure	Endothelial 1
C_1879	717.416	1287.35	1_unsure	Astrocyte
C_1880	719.462	1347.36	1_unsure	Inhibitory
C_1881	719.45	1308.96	1_unsure	Inhibitory
C_1882	725.192	1334.32	1_unsure	OD Mature 2
C_1883	727.72	1281.84	1_unsure	Excitatory
C_1884	729.074	1410.16	1_unsure	Inhibitory
C_1885	730.585	1234.63	1_unsure	Excitatory
C_1886	744.966	1370.52	1_unsure	Astrocyte
C_1887	748.893	1317.47	1_unsure	Excitatory
C_1888	751.115	1299.16	1_unsure	Microglia
C_1889	758.133	1250.73	1_unsure	Inhibitory
C_1890	758.659	1238.26	1_unsure	Inhibitory
C_1891	759.611	1274.86	1_unsure	Inhibitory
C_1892	759.586	1228.11	1_unsure	Endothelial 1
C_1893	765.892	1228.85	1_unsure	OD Immature 1
C_1894	765.731	1311.94	1_unsure	Inhibitory
C_1895	769.33	1344.23	1_unsure	Inhibitory
C_1896	772.703	1267	1_unsure	Astrocyte
C_1897	780.47	1229.98	1_unsure	Inhibitory
C_1898	779.608	1323.42	1_unsure	Inhibitory
C_1899	788.042	1290.26	MnPO	Inhibitory
C_1900	789.414	1235.86	MnPO	Endothelial 1
C_1901	790.892	1335.6	1_unsure	Astrocyte
C_1902	791.591	1248.19	MnPO	Inhibitory
C_1903	794.952	1314.24	MnPO	Inhibitory
C_1904	798.184	1371.43	MnPO	Endothelial 1
C_1905	805.35	1289.08	MnPO	OD Mature 2
C_1906	809.132	1397.33	MnPO	Inhibitory
C_1907	810.456	1243.59	MnPO	Excitatory
C_1908	627.043	1275.69	SHy	Inhibitory
C_1909	635.72	1248.51	SHy	Astrocyte
C_1910	636.255	1356.38	SHy	Inhibitory
C_1911	654.437	1249.99	SHy	Inhibitory
C_1912	669.756	1324.1	SHy	Inhibitory
C_1913	671.125	1232.33	SHy	Inhibitory
C_1914	683.462	1363.68	SHy	Inhibitory
C_1915	704.241	1313.68	1_unsure	Excitatory
C_1916	705.949	1344.49	1_unsure	Inhibitory
C_1917	711.636	1300.27	1_unsure	Inhibitory
C_1918	767.983	1279.15	1_unsure	Ambiguous
C_1919	767.817	1252	1_unsure	Inhibitory
C_1920	801.91	1275.06	MnPO	Astrocyte
C_1921	692.63	1319.3	SHy	Inhibitory
C_1922	726.113	1250.01	1_unsure	Inhibitory
C_1923	744.173	1279.72	1_unsure	Astrocyte
C_1924	748.969	1346.39	1_unsure	Ambiguous
C_1925	773.39	1300.6	1_unsure	Astrocyte
C_1926	796.049	1307.19	MnPO	Ambiguous
C_1927	744.893	1245.82	1_unsure	Inhibitory
C_1928	758.279	1397.1	1_unsure	Endothelial 1
C_1929	764.984	1401.31	1_unsure	Pericytes
C_1930	754.612	1292.25	1_unsure	Inhibitory
C_1931	626.962	1076.72	SHy	Inhibitory
C_1932	632.746	1106.91	SHy	Ambiguous
C_1933	636.172	1096.5	SHy	Endothelial 3
C_1934	639.82	1189.63	SHy	Astrocyte
C_1935	645.884	1072.96	SHy	Inhibitory
C_1936	646.944	1169.64	SHy	Inhibitory
C_1937	651.193	1137.65	SHy	Excitatory
C_1938	657.517	1112.6	SHy	Inhibitory
C_1939	657.567	1080.07	SHy	Inhibitory
C_1940	672.987	1114.24	SHy	Ambiguous
C_1941	671.383	1154.08	SHy	Inhibitory
C_1942	672.539	1188.72	SHy	Astrocyte
C_1943	674.451	1036.13	SHy	Inhibitory
C_1944	684.066	1054.88	SHy	Ambiguous
C_1945	691.212	1089.95	SHy	Endothelial 1
C_1946	701.901	1159.43	SHy	Inhibitory
C_1947	705.745	1112.9	SHy	OD Immature 2
C_1948	709.667	1078.26	SHy	Microglia
C_1949	721.317	1185.84	SHy	Excitatory
C_1950	721.79	1156.93	SHy	OD Immature 1
C_1951	723.621	1194.19	SHy	OD Mature 2
C_1952	723.931	1202.92	SHy	Ambiguous
C_1953	725.706	1134.71	SHy	Microglia
C_1954	735.664	1048.59	SHy	Inhibitory
C_1955	736.128	1098.19	SHy	Inhibitory
C_1956	742.453	1151.26	SHy	Excitatory
C_1957	744.043	1173.47	1_unsure	Excitatory
C_1958	750.832	1141.72	SHy	Excitatory
C_1959	748.914	1195.75	1_unsure	Inhibitory
C_1960	756.117	1067.53	1_unsure	OD Mature 2
C_1961	764.384	1022.89	1_unsure	Endothelial 1
C_1962	766.437	1170.39	1_unsure	OD Mature 2
C_1963	770.684	1139.18	1_unsure	OD Mature 2
C_1964	771.417	1049.73	1_unsure	Microglia
C_1965	772.926	1180.49	1_unsure	Microglia
C_1966	773.28	1164.51	1_unsure	Inhibitory
C_1967	785.887	1036.83	MnPO	Inhibitory
C_1968	773.666	1197.99	1_unsure	Ambiguous
C_1969	780.267	1141.16	1_unsure	Astrocyte
C_1970	785.052	1108.29	MnPO	Endothelial 1
C_1971	794.134	1070.4	MnPO	Endothelial 1
C_1972	795.394	1182.48	MnPO	Excitatory
C_1973	797.114	1213.82	MnPO	Inhibitory
C_1974	799.782	1120.12	MnPO	Astrocyte
C_1975	801.314	1138.74	MnPO	Astrocyte
C_1976	806.828	1167.62	MnPO	Microglia
C_1977	807.823	1195.61	MnPO	Inhibitory
C_1978	629.075	1155.5	SHy	Inhibitory
C_1979	682.686	1180.54	SHy	Endothelial 1
C_1980	685.045	1130.55	SHy	Excitatory
C_1981	704.946	1202.57	SHy	Excitatory
C_1982	733.689	1078.35	SHy	Excitatory
C_1983	750.808	1097.48	SHy	Inhibitory
C_1984	761.473	1096.55	1_unsure	Inhibitory
C_1985	763.201	1152.86	1_unsure	Inhibitory
C_1986	763.239	1181.53	1_unsure	Endothelial 1
C_1987	782.371	1096.38	1_unsure	Excitatory
C_1988	786.989	1056.29	MnPO	Excitatory
C_1989	793.586	1202.24	MnPO	Inhibitory
C_1990	669.179	1207.09	SHy	Inhibitory
C_1991	702.488	1129.12	SHy	Inhibitory
C_1992	762.365	1084.13	1_unsure	Excitatory
C_1993	784.309	1160.58	1_unsure	Inhibitory
C_1994	796.192	1030.19	MnPO	OD Mature 1
C_1995	662.893	1141.85	SHy	Endothelial 1
C_1996	802.966	1148.25	MnPO	Endothelial 3
C_1997	725.605	1078.16	SHy	Astrocyte
C_1998	623.566	830.162	MPA	OD Mature 2
[truncated: 694 more rows]
